# Supplementary material for: Redetermination of K4[Bi2Cl10]·4H2O
Source: Acta Crystallogr Sect E Struct Rep Online. 2008 Nov 8;64(Pt 12):i80. doi: 10.1107/S1600536808035435 (PMC2960101; doi:10.1107/S1600536808035435)
Supplement: Supplementary file 1 [file e-64-00i80-sup1.cif]

##############################################################################
###                                                                        ###
###        Electronic paper (Acta Crystallographica Section E)             ###
###                                                                        ###
##############################################################################
#                                                                            #
# This CIF contains the data in a paper accepted for publication in Acta     #
# Crystallographica Section E. It conforms to the requirements of Notes      #
# for Authors for Section E, and has been peer reviewed under the auspices   #
# of the IUCr Commission on Journals.                                        #
#                                                                            #
# Full details of the Crystallographic Information File format               #
# are given in the paper "The Crystallographic Information File (CIF):       #
# a New Standard Archive File for Crystallography" by S. R. Hall, F. H.      #
# Allen and I. D. Brown [Acta Cryst. (1991), A47, 655-685].                  #
#                                                                            #
# The current version of the core CIF dictionary is obtainable from          #
# ftp://ftp.iucr.org/pub/cif_core.dic. The current version number is 2.4.    #
#                                                                            #
# Software is freely available for graphical display of the structure(s) in  #
# this CIF.  For information consult the CIF home page http://www.iucr.org/  #
# cif/home.html                                                              #
#                                                                            #
# This file may be used for bona fide research purposes within the           #
# scientific community so long as proper attribution is given to the journal # 
# article from which it was obtained.                                        #
#                                                                            #
##############################################################################
                                             
data_I
_audit_creation_method     CRYSTALS_ver_12.84
_chemical_name_systematic
;
tetrapotassium di-\m-chlorido-bis[tetrachloridomuthate(III)] tetrahydrate
;
_chemical_formula_moiety     ?
_chemical_formula_sum     'Bi2 Cl10 H8 K4 O4'
_chemical_formula_structural     'K4 [Bi2 Cl10] (H2 O)4'
_chemical_formula_iupac     'K4 [Bi2 Cl10], 4H2 O'
_chemical_formula_weight     1000.94
_chemical_melting_point     ?
_symmetry_cell_setting     'orthorhombic'
_symmetry_space_group_name_H-M     'P n m a '
_symmetry_space_group_name_Hall     '-P 2ac 2n'
loop_
    _symmetry_equiv_pos_as_xyz
    'x,y,z'
    '-x,-y,-z'
    '-x+1/2,y+1/2,z+1/2'
    'x+1/2,-y+1/2,-z+1/2'
    'x,-y+1/2,z'
    '-x,y+1/2,-z'
    '-x+1/2,-y,z+1/2'
    'x+1/2,y,-z+1/2'
_cell_length_a     8.43100(10)
_cell_length_b     21.8444(3)
_cell_length_c     12.2561(2)
_cell_angle_alpha     90
_cell_angle_beta     90
_cell_angle_gamma     90
_cell_volume     2257.21(6)
_cell_formula_units_Z     4
_cell_measurement_reflns_used     4596
_cell_measurement_theta_min     1.905
_cell_measurement_theta_max     34.159
_cell_measurement_temperature     295(2)
_exptl_crystal_description     'prism'
_exptl_crystal_colour     'colourless'
_exptl_crystal_size_max     0.28
_exptl_crystal_size_mid     0.12
_exptl_crystal_size_min     0.08
_exptl_crystal_density_diffrn     2.945
_exptl_crystal_density_meas     ?
_exptl_crystal_F_000     1808
_exptl_absorpt_coefficient_mu     17.493
_exptl_absorpt_correction_type     multi-scan
_exptl_absorpt_process_details     '(SADABS; Bruker, 2006)'
_exptl_absorpt_correction_T_min     0.0670
_exptl_absorpt_correction_T_max     0.2470
_diffrn_ambient_temperature     295(2)
_diffrn_radiation_type     'Mo K\a'
_diffrn_radiation_wavelength     0.71073
_diffrn_radiation_monochromator     'graphite'
_diffrn_measurement_device_type     'Bruker APEXII CCD'
_diffrn_measurement_method     \w
_diffrn_reflns_number     26961
_diffrn_reflns_av_R_equivalents     0.034
_diffrn_reflns_theta_min     1.905
_diffrn_reflns_theta_max     34.157
_diffrn_reflns_theta_full     32.791
_diffrn_measured_fraction_theta_max     0.964
_diffrn_measured_fraction_theta_full     0.999
_diffrn_reflns_limit_h_min     -10
_diffrn_reflns_limit_h_max     12
_diffrn_reflns_limit_k_min     -22
_diffrn_reflns_limit_k_max     33
_diffrn_reflns_limit_l_min     -19
_diffrn_reflns_limit_l_max     17
_diffrn_standards_number     0
_diffrn_standards_interval_count     ?
_diffrn_standards_interval_time     ?
_diffrn_standards_decay_%     ?
_reflns_number_total     4596
_reflns_number_gt     2801
_reflns_threshold_expression     I>3.0\s(I)
_refine_ls_structure_factor_coef     F
_refine_ls_matrix_type     full
_refine_ls_R_factor_all     0.0378
_refine_ls_R_factor_gt     0.0165
_refine_ls_wR_factor_all     0.0325
_refine_ls_wR_factor_gt     0.0170
_refine_ls_wR_factor_ref     0.0170
_refine_ls_goodness_of_fit_ref     1.0831
_refine_ls_number_reflns     2801
_refine_ls_number_parameters     114
_refine_ls_number_restraints     0
_refine_ls_hydrogen_treatment     refall
_refine_ls_weighting_scheme     calc
_refine_ls_weighting_details
;
Method, part 1, Chebychev polynomial, (Watkin, 1994, Prince, 1982)
[weight] = 1.0/[A~0~*T~0~(x)+A~1~*T~1~(x) ... +A~n-1~]*T~n-1~(x)]
where A~i~ are the Chebychev coefficients listed below and x= Fcalc/Fmax
Method = Robust Weighting (Prince, 1982)
W = [weight] * [1-(deltaF/6*sigmaF)^2^]^2^
A~i~ are:
0.260 0.753E-01 0.968E-01
;
_atom_sites_solution_hydrogens     difmap
_atom_sites_solution_primary     direct
_atom_sites_solution_secondary     difmap
_refine_ls_shift/su_max     0.00188
_refine_diff_density_max     1.01
_refine_diff_density_min     -0.82
_refine_ls_extinction_method     'Larson (1970), Equation 22'
_refine_ls_extinction_coef     33.8(8)
loop_
    _atom_type_symbol
    _atom_type_scat_dispersion_real
    _atom_type_scat_dispersion_imag
    _atom_type_scat_source
    Bi -4.1077 10.2566 'International Tables Vol C 4.2.6.8 and 6.1.1.4'
    Cl 0.1484 0.1585 'International Tables Vol C 4.2.6.8 and 6.1.1.4'
    H 0.0000 0.0000 'International Tables Vol C 4.2.6.8 and 6.1.1.4'
    K 0.2009 0.2494 'International Tables Vol C 4.2.6.8 and 6.1.1.4'
    O 0.0106 0.0060 'International Tables Vol C 4.2.6.8 and 6.1.1.4'
_computing_data_collection     'APEX2 (Bruker, 2006)'
_computing_cell_refinement     'APEX2 (Bruker, 2006)'
_computing_data_reduction     'APEX2 (Bruker, 2006)'
_computing_structure_solution     'SHELXS97 (Sheldrick, 2008)'
_computing_structure_refinement
;
SHELXL97 (Sheldrick, 2008) and CRYSTALS (Betteridge <i>et al.</i>,
2003)
;
_computing_molecular_graphics
;
DIAMOND (Brandenburg, 2001)
;
_computing_publication_material
        'CRYSTALS (Betteridge <i>et al.</i>,  2003) and publCif (Westrip, 2008)'
loop_
    _atom_site_type_symbol
    _atom_site_label
    _atom_site_fract_x
    _atom_site_fract_y
    _atom_site_fract_z
    _atom_site_U_iso_or_equiv
    _atom_site_adp_type
    _atom_site_occupancy
    _atom_site_disorder_assembly
    _atom_site_disorder_group
    Bi Bi1 0.367812(10) -0.349919(4) 0.996881(8) 0.0204 Uani 1.0000 . .
    Cl Cl2 0.49635(11) -0.35057(4) 0.79938(7) 0.0394 Uani 1.0000 . .
    Cl Cl3 0.17101(13) -0.2500 0.92700(9) 0.0308 Uani 1.0000 . .
    Cl Cl4 0.15802(11) -0.43464(4) 0.95182(7) 0.0360 Uani 1.0000 . .
    Cl Cl5 0.56356(13) -0.2500 0.06223(10) 0.0308 Uani 1.0000 . .
    Cl Cl6 0.24213(9) -0.34605(4) 0.20120(6) 0.0302 Uani 1.0000 . .
    Cl Cl7 0.57912(10) -0.42888(4) 0.05937(7) 0.0331 Uani 1.0000 . .
    K K8 0.44796(13) -0.2500 0.34052(9) 0.0349 Uani 1.0000 . .
    K K9 0.28965(14) -0.2500 0.66630(9) 0.0379 Uani 1.0000 . .
    K K10 0.02601(12) -0.54772(5) 0.80949(8) 0.0506 Uani 1.0000 . .
    O O11 0.3695(3) -0.16188(16) 0.5001(3) 0.0504 Uani 1.0000 . .
    O O12 0.2459(5) -0.47915(15) 0.6858(3) 0.0552 Uani 1.0000 . .
    H H13 0.278(9) -0.140(3) 0.487(5) 0.10(2) Uiso 1.0000 . .
    H H8 0.205(8) -0.481(3) 0.629(5) 0.09(2) Uiso 1.0000 . .
    H H14 0.428(8) -0.142(3) 0.535(5) 0.09(2) Uiso 1.0000 . .
    H H15 0.223(5) -0.445(8) 0.707(6) 0.08(3) Uiso 1.0000 . .
loop_
    _atom_site_aniso_label
    _atom_site_aniso_U_11
    _atom_site_aniso_U_22
    _atom_site_aniso_U_33
    _atom_site_aniso_U_12
    _atom_site_aniso_U_13
    _atom_site_aniso_U_23
    Bi1 0.02127(5) 0.01939(4) 0.02050(4) 0.00016(3) 0.00160(4) -0.00009(4)
    Cl2 0.0440(4) 0.0469(5) 0.0272(3) 0.0084(4) 0.0102(3) 0.0035(3)
    Cl3 0.0218(5) 0.0365(6) 0.0342(5) 0.0000 -0.0043(4) 0.0000
    Cl4 0.0351(4) 0.0338(4) 0.0392(4) -0.0049(3) -0.0057(3) -0.0086(3)
    Cl5 0.0228(5) 0.0305(5) 0.0390(5) 0.0000 -0.0037(4) 0.0000
    Cl6 0.0316(3) 0.0338(4) 0.0252(3) -0.0039(3) 0.0044(3) -0.0028(3)
    Cl7 0.0338(4) 0.0302(4) 0.0354(4) 0.0042(3) -0.0028(3) 0.0025(3)
    K8 0.0329(5) 0.0334(5) 0.0383(5) 0.0000 -0.0061(4) 0.0000
    K9 0.0370(6) 0.0432(6) 0.0335(5) 0.0000 -0.0037(4) 0.0000
    K10 0.0460(5) 0.0586(5) 0.0472(5) -0.0134(4) 0.0086(4) -0.0190(4)
    O11 0.0291(13) 0.0507(16) 0.071(2) -0.0020(11) -0.0121(15) -0.0093(17)
    O12 0.076(2) 0.0449(17) 0.0446(17) 0.0092(17) 0.0009(17) -0.0044(14)
loop_
    _geom_bond_atom_site_label_1
    _geom_bond_atom_site_label_2
    _geom_bond_site_symmetry_1
    _geom_bond_site_symmetry_2
    _geom_bond_distance
    _geom_bond_publ_flag
    Bi1 Cl7 . 1_556 2.5954(8) yes
    Bi1 Cl4 . . 2.6190(8) yes
    Bi1 Cl2 . . 2.6522(8) yes
    Bi1 Cl6 . 1_556 2.7205(7) yes
    Bi1 Cl5 . 5_546 2.8512(7) yes
    Bi1 Cl3 . . 2.8724(7) yes
    O11 H13 . . 0.92(7) no
    O11 H14 . . 0.78(7) no
    O12 H8 . . 0.79(6) no
    O12 H15 . . 0.81(12) no
loop_
    _geom_angle_atom_site_label_1
    _geom_angle_atom_site_label_2
    _geom_angle_atom_site_label_3
    _geom_angle_site_symmetry_1
    _geom_angle_site_symmetry_2
    _geom_angle_site_symmetry_3
    _geom_angle
    _geom_angle_publ_flag
    Cl6 Bi1 Cl7 1_556 . 1_556 90.94(3) no
    Cl6 Bi1 Cl5 1_556 . 5_546 86.74(3) no
    Cl7 Bi1 Cl5 1_556 . 5_546 91.64(2) no
    Cl6 Bi1 Cl2 1_556 . . 178.11(3) no
    Cl7 Bi1 Cl2 1_556 . . 89.16(3) no
    Cl5 Bi1 Cl2 5_546 . . 91.37(3) no
    Cl6 Bi1 Cl3 1_556 . . 91.48(3) no
    Cl7 Bi1 Cl3 1_556 . . 171.71(3) no
    Cl5 Bi1 Cl3 5_546 . . 80.58(2) no
    Cl2 Bi1 Cl3 . . . 88.16(3) no
    Cl6 Bi1 Cl4 1_556 . . 87.31(3) no
    Cl7 Bi1 Cl4 1_556 . . 93.22(3) no
    Cl5 Bi1 Cl4 5_546 . . 172.37(3) no
    Cl2 Bi1 Cl4 . . . 94.57(3) no
    Cl3 Bi1 Cl4 . . . 94.82(3) no
    Bi1 Cl3 Bi1 5_545 . . 98.91(3) no
    Bi1 Cl5 Bi1 1_554 . 5_544 99.91(3) no
    H13 O11 H14 . . . 110(6) no
    H8 O12 H15 . . . 103(7) no
loop_
    _geom_hbond_atom_site_label_D
    _geom_hbond_atom_site_label_H
    _geom_hbond_atom_site_label_A
    _geom_hbond_site_symmetry_A
    _geom_hbond_distance_DH
    _geom_hbond_distance_HA
    _geom_hbond_distance_DA
    _geom_hbond_angle_DHA
    _geom_hbond_publ_flag
    O11 H13 Cl7 4_445 0.92(7) 2.32(7) 3.234(4) 169(7) yes
    O11 H14 Cl4 4_546 0.78(7) 2.56(8) 3.273(3) 150(9) yes
    O12 H8 Cl7 8_455 0.79(6) 2.78(7) 3.497(4) 152(7) yes
    O12 H15 Cl2 8_456 0.81(17) 2.81(8) 3.514(3) 145(9) yes
data_global
_journal_date_recd_electronic     2008-10-18
_journal_date_accepted     2008-10-29
_journal_name_full     'Acta Crystallographica, Section E'
_journal_year     2008
_journal_volume     64
_journal_issue     12
_journal_page_first     i80
_journal_page_last     i80
_journal_paper_category     QI
_journal_coeditor_code     WM2201
_publ_contact_author_name     'Mabrouk Khelifi'
_publ_contact_author_address
;
Facult\'e des Sciences de Sfax
Laboratoire de Sciences des Mat\'eriaux et d'Environment
B. P. 115 Sfax 3052
Tunisia
;
_publ_contact_author_email     'mabrouk.khelifi@fss.rnu.tn'
_publ_contact_author_fax     ?
_publ_contact_author_phone     '+216 98 66 76 64'
_publ_section_title
;
Redermination of K~4~[Bi~2~Cl~10~].4H~2~O
;
loop_
    _publ_author_name
    _publ_author_address
    'Khelifi, Mabrouk'
;
Facult\'e des Sciences de Sfax
Laboratoire de Sciences des Mat\'eriaux et d'Environment
BP 115 Sfax 3052
Tunisia
;
    'Zouari, Ridha'
;
Facult\'e des Sciences de Sfax
Laboratoire de Sciences des Mat\'eriaux et d'Environment
BP 115 Sfax 3052
Tunisia
;
    'Ben Salah, Abdelhamid'
;
Facult\'e des Sciences de Sfax
Laboratoire de Sciences des Mat\'eriaux et d'Environment
BP 115 Sfax 3052
Tunisia
;
