# Supplementary material for: Redetermination of K4[Bi2Cl10]·4H2O
Source: Acta Crystallogr Sect E Struct Rep Online. 2008 Nov 8;64(Pt 12):i80. doi: 10.1107/S1600536808035435 (PMC2960101; doi:10.1107/S1600536808035435)
Supplement: Supplementary file 2 [file e-64-00i80-Isup2.hkl]

#
# h,k,l, Fc-squared, Fo-squared, sigma(Fo-squared) and status flag
#
data_I
_shelx_title ' data3 K2BiCl5.2H2O in Pnma'
_shelx_refln_list_code          4
_shelx_F_calc_maximum      966.98
_exptl_crystal_F_000      1808.00
_reflns_d_resolution_high  0.6329
 
loop_
 _symmetry_equiv_pos_as_xyz
 'x, y, z'
 '-x+1/2, -y, z+1/2'
 'x+1/2, -y+1/2, -z+1/2'
 '-x, y+1/2, -z'
 '-x, -y, -z'
 'x-1/2, y, -z-1/2'
 '-x-1/2, y-1/2, z-1/2'
 'x, -y-1/2, z'
 
_cell_length_a     8.4310
_cell_length_b    21.8444
_cell_length_c    12.2561
_cell_angle_alpha  90.000
_cell_angle_beta   90.000
_cell_angle_gamma  90.000
 
_shelx_F_squared_multiplier     1.000
 
loop_
 _refln_index_h
 _refln_index_k
 _refln_index_l
 _refln_F_squared_calc
 _refln_F_squared_meas
 _refln_F_squared_sigma
 _refln_observed_status
   2   0   0      458.12      233.00     40.34 o
   4   0   0    97469.74    94794.88   2603.15 o
   6   0   0    10814.32    10890.74    366.22 o
   8   0   0    61851.14    66355.64   2447.54 o
  10   0   0    14894.13    15210.38    776.20 o
  12   0   0     6261.22     7029.65    578.67 o
   2   1   0   171264.80   139674.20   5806.66 o
   4   1   0     1809.43     1820.61     64.26 o
   6   1   0    65231.53    65683.21    985.49 o
   8   1   0     6287.81     6865.64    395.61 o
  10   1   0    33693.99    36122.93   1050.99 o
  12   1   0     1697.24     2017.85    283.59 o
   0   2   0    50207.49       -2.31      2.31 o
   2   2   0     4366.28     4640.43    133.72 o
   4   2   0    14276.89    15816.45    410.29 o
   6   2   0       82.90      133.41     58.37 o
   8   2   0     2550.04     2711.28    158.08 o
  10   2   0     1156.85     1271.16    206.20 o
  12   2   0     1814.80     1642.97    364.80 o
   2   3   0     2283.06     2699.41     78.84 o
   4   3   0       46.85       25.92     28.19 o
   6   3   0     9317.55    10013.56    193.83 o
   8   3   0     5041.82     5107.17    227.56 o
  10   3   0     4099.40     5044.69    305.53 o
  12   3   0       25.89     -231.33    231.33 o
   0   4   0   155096.77   117529.41   3232.44 o
   2   4   0      741.14      904.40     32.92 o
   4   4   0   118093.85   115521.57   1834.51 o
   6   4   0     5584.63     5423.92    129.63 o
   8   4   0    84138.72    86547.38   1591.50 o
  10   4   0     2882.85     2696.81    243.13 o
  12   4   0     5215.31     5933.86    381.39 o
   2   5   0   499367.69   393564.91   6816.61 o
   4   5   0    12693.89    12125.37    253.30 o
   6   5   0   181766.91   176950.69   2812.12 o
   8   5   0    12928.68    13099.00    320.61 o
  10   5   0     9459.28    10243.65    443.31 o
  12   5   0     5552.31     5549.74    391.94 o
   0   6   0    85286.30    85916.92   1372.76 o
   2   6   0    14343.30    14763.11    193.65 o
   4   6   0    45265.05    46905.14    793.26 o
   6   6   0     5504.16     5603.84    159.08 o
   8   6   0   105338.13   110490.49   2005.20 o
  10   6   0     2101.90     2057.71    237.54 o
  12   6   0     7682.35     8157.63    463.98 o
   2   7   0    37846.73    40651.90    513.48 o
   4   7   0      723.24      753.41     62.40 o
   6   7   0    14154.22    14165.48    270.19 o
   8   7   0     4557.87     4671.26    329.32 o
  10   7   0     1412.64     1629.31    222.73 o
  12   7   0       91.76     -238.14    242.80 o
   0   8   0    24864.51    28008.64    592.32 o
   2   8   0     5910.26     5829.34     91.11 o
   4   8   0     1685.70     2044.38    124.99 o
   6   8   0       74.78       92.62     51.76 o
   8   8   0     2559.55     2532.89    133.14 o
  10   8   0      509.76      491.80    180.37 o
  12   8   0     1804.94     1914.35    433.31 o
   2   9   0   219954.27   210242.02   2780.42 o
   4   9   0      201.89      417.24     76.82 o
   6   9   0    48538.00    48905.64    806.55 o
   8   9   0     4878.46     4817.12    178.13 o
  10   9   0    19337.28    20596.96    567.10 o
  12   9   0     2166.58     2065.77    288.68 o
   0  10   0   935049.38   644177.75  18705.77 o
   2  10   0      736.84      982.42     73.30 o
   4  10   0    70854.18    73949.96   1462.31 o
   6  10   0    11987.72    11643.73    231.83 o
   8  10   0    47591.39    47198.53   1047.47 o
  10  10   0    10537.46    11349.81    527.12 o
  12  10   0     6845.45     7113.27    914.61 o
   2  11   0    64766.92    67117.73    902.93 o
   4  11   0     2108.14     2259.31     72.04 o
   6  11   0    47576.18    46485.97    768.43 o
   8  11   0     3626.30     3855.80    166.00 o
  10  11   0    27380.49    29723.69   1010.05 o
  12  11   0     1102.10      626.14    343.59 o
   0  12   0   124180.51   120164.01   2926.07 o
   2  12   0     3887.48     4110.82     71.94 o
   4  12   0    18156.71    18888.49    327.22 o
   6  12   0      617.83      722.33     61.41 o
   8  12   0     1175.11     1178.45    109.80 o
  10  12   0     1750.99     1798.02    220.31 o
  12  12   0      366.08      347.55    257.74 o
   2  13   0     5766.35     6343.54    113.30 o
   4  13   0      110.22      155.92     41.81 o
   6  13   0     3971.46     3662.76    113.89 o
   8  13   0     1512.69     1780.54    123.89 o
  10  13   0     2058.91     2069.68    191.23 o
  12  13   0       57.50     -237.07    237.07 o
   0  14   0   122944.62   120728.56   3401.11 o
   2  14   0      857.58      868.63     42.25 o
   4  14   0    77814.00    76747.76   1217.92 o
   6  14   0     2371.69     2400.20    162.03 o
   8  14   0    38422.75    38676.13    765.00 o
  10  14   0     2662.78     2529.85    204.99 o
  12  14   0     2445.12     1978.76    450.70 o
   2  15   0   120676.78   118684.05   1721.89 o
   4  15   0     8307.55     8364.93    169.68 o
   6  15   0    84625.57    84579.55   1529.13 o
   8  15   0     8132.96     7537.47    235.86 o
  10  15   0    10317.74    10601.93    373.73 o
   0  16   0    44839.64    44354.18    942.16 o
   2  16   0     2815.30     2995.43    103.50 o
   4  16   0    24496.22    25176.15    489.77 o
   6  16   0     1871.18     2044.13    100.66 o
   8  16   0    55152.28    54677.53   1041.03 o
  10  16   0     1026.11      728.51    202.40 o
   2  17   0    36677.54    37237.71    641.22 o
   4  17   0      247.84      317.18     62.79 o
   6  17   0     8383.39     7962.14    256.07 o
   8  17   0     2085.73     1896.39    259.78 o
  10  17   0      161.18      498.69    261.52 o
   0  18   0    25504.33    25261.32    548.77 o
   2  18   0        4.39       20.59     43.07 o
   4  18   0     3828.32     3978.93    167.51 o
   6  18   0       16.63       68.60    147.65 o
   8  18   0      599.63      440.90    128.70 o
  10  18   0      228.98      239.61    185.08 o
   2  19   0    82228.10    77208.05   1625.40 o
   4  19   0      686.15      776.63    108.75 o
   6  19   0    20953.92    20210.55    739.04 o
   8  19   0     2951.96     2661.97    189.12 o
  10  19   0     9063.67     8837.73    440.50 o
   0  20   0   152912.39   148366.30   3059.45 o
   2  20   0       64.36       71.36     95.15 o
   4  20   0    26189.72    25310.07    591.10 o
   6  20   0     5399.43     5174.90    214.27 o
   8  20   0    23875.78    23865.15   1002.23 o
  10  20   0     4071.76     4071.98    731.34 o
   2  21   0    34668.61    33858.26    748.77 o
   4  21   0      135.88      124.63     99.70 o
   6  21   0    22671.77    21581.30    547.74 o
   8  21   0     1064.51     1344.11    195.15 o
  10  21   0     9457.14    10169.32   1874.78 o
   0  22   0    50559.91    48726.23   1777.06 o
   2  22   0     1416.68     1378.36     88.94 o
   4  22   0     6538.58     6294.59    306.04 o
   6  22   0      124.18      129.28    101.69 o
   8  22   0      585.87      721.69    196.14 o
  10  22   0     1221.70     1086.38    294.21 o
   2  23   0     9515.49     9411.86    257.63 o
   4  23   0      213.53      138.87     81.93 o
   6  23   0     1904.73     1615.24    140.10 o
   8  23   0      303.96      498.34    179.44 o
   0  24   0    32380.11    31379.20   1176.13 o
   2  24   0     1078.51      996.19     87.69 o
   4  24   0    22953.82    22620.51    551.72 o
   6  24   0     1852.44     2007.49    156.60 o
   8  24   0    14017.82    13684.04    694.83 o
   2  25   0    28835.50    26084.65    630.77 o
   4  25   0     2397.86     2527.56    282.47 o
   6  25   0    26034.20    25408.09    773.05 o
   8  25   0     2212.53     2597.75    252.62 o
   0  26   0    24737.89    23526.75    908.35 o
   2  26   0      147.71      239.83     77.76 o
   4  26   0    14904.52    15023.66    405.45 o
   6  26   0      375.18      216.91    194.40 o
   8  26   0    14777.72    15403.24    577.26 o
   2  27   0     8019.55     7820.97    239.08 o
   4  27   0       51.35       74.51    110.01 o
   6  27   0     2768.73     2927.83    380.10 o
   0  28   0    10602.06     9772.09    441.66 o
   2  28   0      285.46      497.01     90.26 o
   4  28   0     3302.62     3879.67    218.69 o
   6  28   0       54.20      211.08    147.99 o
   2  29   0    15398.03    14853.26    458.38 o
   4  29   0      820.90      949.86    276.12 o
   6  29   0     6997.03     7336.45    354.24 o
   0  30   0    32717.84    31626.80   1210.21 o
   2  30   0       96.22      223.90    205.53 o
   4  30   0     9881.05     9708.90    374.54 o
   2  31   0    14828.20    14678.66    592.24 o
   4  31   0       40.23       27.78    128.11 o
   0  32   0     6320.01     6406.46    354.02 o
   2  32   0      271.61      351.04    119.15 o
   2  33   0     2965.66     3378.85    264.99 o
   1   0   1   140215.66       -5.32      5.32 o
   2   0   1      571.36     1387.59     90.01 o
   3   0   1    52901.41    52655.50    845.81 o
   4   0   1     1820.27     2091.55     73.84 o
   5   0   1    95884.43    93998.05   1380.21 o
   6   0   1      175.58      137.06     45.10 o
   7   0   1    39717.46    42436.61    730.23 o
   8   0   1     5972.04     5951.61    235.91 o
   9   0   1    10399.05    11115.14    652.40 o
  10   0   1       39.60      -91.14    400.97 o
  11   0   1    17247.58    18866.96    666.40 o
  12   0   1      256.50      165.49    224.73 o
   0   1   1      260.81       -1.97      1.97 o
   2   1   1        0.73       68.85     19.52 o
   3   1   1    16075.21    16001.43    190.83 o
   4   1   1      436.65      463.48     24.87 o
   5   1   1   134569.92   131020.84   1348.20 o
   6   1   1    11670.08    12157.13    170.58 o
   7   1   1    10788.80    11032.35    162.93 o
   8   1   1      102.42       25.50     71.34 o
   9   1   1    35456.29    36307.27    726.01 o
  10   1   1     1826.82     2173.52    162.56 o
  11   1   1      894.84     1042.23    157.68 o
  12   1   1        0.85     -154.18    154.18 o
   1   2   1    14020.85    12823.46    561.55 o
   2   2   1      993.38      941.76     36.09 o
   3   2   1     5745.47     6287.63     84.48 o
   4   2   1     1264.55     1341.55     36.11 o
   5   2   1     2969.61     2986.06     65.03 o
   6   2   1     1662.94     1552.07     49.73 o
   7   2   1    15433.52    16430.61    243.61 o
   8   2   1        0.67       48.70     64.64 o
   9   2   1      291.32      227.02    156.93 o
  10   2   1      923.57     1117.18    211.47 o
  11   2   1     3002.73     3164.87    215.84 o
  12   2   1        0.79     -162.25    162.25 o
   1   3   1    30156.61    30780.20    389.86 o
   2   3   1     1139.40     1454.86     28.10 o
   3   3   1     3485.51     3578.35     76.52 o
   4   3   1     1564.09     1660.09     40.67 o
   5   3   1    15813.71    16911.10    199.54 o
   6   3   1       51.71       49.95     30.43 o
   7   3   1      476.29      485.17     51.03 o
   8   3   1       13.30       -1.13     60.39 o
   9   3   1     7495.39     8043.92    300.87 o
  10   3   1      266.20      151.25    122.59 o
  11   3   1       27.04      -88.02    141.81 o
  12   3   1        5.30      -35.73    166.62 o
   1   4   1   129166.91   116355.44   1521.72 o
   2   4   1     2555.71     2562.74     37.47 o
   3   4   1    98559.27   100175.48   1068.83 o
   4   4   1     2055.86     2143.98     53.72 o
   5   4   1    13739.73    13307.23    163.58 o
   6   4   1      390.24      367.73     37.74 o
   7   4   1    50345.13    51818.12    687.99 o
   8   4   1     1006.29      980.60     76.90 o
   9   4   1     4026.05     4420.67    164.73 o
  10   4   1       63.52       72.49    120.12 o
  11   4   1    10805.87    11384.16    343.18 o
  12   4   1        0.23     -182.31    182.31 o
   0   5   1     7626.40     7446.43    164.28 o
   1   5   1   167632.50   152715.06   1708.02 o
   2   5   1   188842.22   179742.36   1747.07 o
   3   5   1   121503.70   119691.28   1269.71 o
   4   5   1      803.17      808.76     31.10 o
   5   5   1    19310.00    21052.79    252.71 o
   6   5   1     4469.98     4653.25     94.08 o
   7   5   1    25738.17    25615.86    367.52 o
   8   5   1      114.42       57.65     67.43 o
   9   5   1    31432.76    33253.75    607.72 o
  10   5   1      287.59      171.60    123.14 o
  11   5   1     1992.66     2220.55    277.78 o
  12   5   1      111.66     -184.62    184.62 o
   1   6   1    77332.48    77391.71    729.02 o
   2   6   1     1076.18      974.09     20.84 o
   3   6   1   133987.02   134214.16   1407.48 o
   4   6   1        7.63       18.77     18.97 o
   5   6   1     3587.96     3510.58     67.39 o
   6   6   1       50.49       30.02     35.52 o
   7   6   1    74660.12    75799.45    982.21 o
   8   6   1     1822.29     1955.47     87.00 o
   9   6   1     2256.31     2454.96    122.54 o
  10   6   1      113.61       -8.36    120.99 o
  11   6   1    13250.51    14081.66    400.81 o
  12   6   1       22.86     -164.22    164.22 o
   0   7   1     3179.78     3623.66     64.78 o
   1   7   1    15692.42    17104.16    161.30 o
   2   7   1     2184.61     2316.63     32.85 o
   3   7   1    10195.45    11060.74    121.98 o
   4   7   1     2251.93     2396.38     48.01 o
   5   7   1     2215.93     2350.41     53.73 o
   6   7   1      314.69      352.83     38.86 o
   7   7   1     2029.09     2078.34     69.89 o
   8   7   1      304.29      281.54     61.40 o
   9   7   1     2303.10     2598.64    137.82 o
  10   7   1       77.25      -42.67    118.10 o
  11   7   1       15.68     -122.16    146.66 o
  12   7   1        5.70     -170.92    170.92 o
   1   8   1    12217.02    12713.27    136.27 o
   2   8   1      275.18      270.56     13.44 o
   3   8   1    13367.64    14503.66    162.25 o
   4   8   1      692.47      727.84     28.26 o
   5   8   1     1637.39     1616.35     44.19 o
   6   8   1      670.19      681.33     48.92 o
   7   8   1    17277.38    17919.11    263.38 o
   8   8   1      171.80      191.32     60.45 o
   9   8   1      203.36      235.73     95.40 o
  10   8   1      580.31      679.95    119.71 o
  11   8   1     3347.92     3894.48    218.75 o
  12   8   1       14.98     -172.92    205.77 o
   0   9   1      863.81      796.57     26.73 o
   1   9   1    68097.05    69460.66    680.54 o
   2   9   1      444.76      622.26     17.92 o
   3   9   1    42963.33    44098.36    441.99 o
   4   9   1       11.61       38.02     18.36 o
   5   9   1    63965.80    64628.84    735.14 o
   6   9   1     1593.94     1600.23     52.35 o
   7   9   1    15032.88    15054.23    223.27 o
   8   9   1        5.59      -55.22     57.31 o
   9   9   1    18044.03    18920.92    331.13 o
  10   9   1     1392.61     1409.08    167.55 o
  11   9   1      899.57     1136.58    168.76 o
  12   9   1        2.02     -166.85    166.85 o
   1  10   1    73758.16    74747.37    706.65 o
   2  10   1      289.76      336.44     17.38 o
   3  10   1    58139.76    60912.80    604.62 o
   4  10   1     2567.09     2783.99     57.98 o
   5  10   1    52223.74    51214.68    588.59 o
   6  10   1       92.76      121.02     34.48 o
   7  10   1    44915.46    46234.98    582.19 o
   8  10   1     2781.21     3013.42    114.43 o
   9  10   1     7118.50     7524.89    188.09 o
  10  10   1       94.05       36.92    115.71 o
  11  10   1    16436.55    18726.44    474.42 o
  12  10   1      180.52     -110.25    167.92 o
   0  11   1     2095.13     2256.88     67.64 o
   1  11   1    83696.68    83698.84    764.36 o
   2  11   1      858.86      927.22     22.30 o
   3  11   1     6547.26     6989.87     87.58 o
   4  11   1     1139.54     1239.62     35.89 o
   5  11   1   106000.38   104636.16   1240.04 o
   6  11   1    13355.05    13431.67    183.79 o
   7  11   1     5831.65     5751.63    120.02 o
   8  11   1       95.72       46.12     60.98 o
   9  11   1    32073.47    32184.42    473.09 o
  10  11   1     1334.81     1423.24    123.54 o
  11  11   1      617.72      691.14    161.06 o
  12  11   1        1.36     -166.37    166.37 o
   1  12   1    13251.01    13878.44    134.30 o
   2  12   1      399.55      415.80     17.22 o
   3  12   1      421.40      621.62     36.18 o
   4  12   1       15.46      167.37     53.76 o
   5  12   1     7665.16     7695.23    122.94 o
   6  12   1      887.05      940.42     50.40 o
   7  12   1     1798.03     1878.66     70.56 o
   8  12   1      408.18      575.21     67.76 o
   9  12   1      581.43      607.80     82.93 o
  10  12   1      341.61      106.82    104.50 o
  11  12   1      967.44      924.49    173.31 o
  12  12   1        1.92     -196.56    196.56 o
   0  13   1     1110.98      994.34     26.62 o
   1  13   1    20192.34    20677.35    203.93 o
   2  13   1     2802.18     2962.47     44.56 o
   3  13   1     5288.01     5425.15     67.76 o
   4  13   1      613.99      583.47     30.26 o
   5  13   1     6664.90     7097.05    115.60 o
   6  13   1       29.71       48.43     38.82 o
   7  13   1      700.32      800.32     61.65 o
   8  13   1        3.42      -41.28     59.14 o
   9  13   1     3748.46     3897.37    128.81 o
  10  13   1       87.62     -100.84    100.84 o
  11  13   1       19.08     -144.58    144.58 o
  12  13   1        1.43     -189.83    189.83 o
   1  14   1    67511.87    67789.33    645.99 o
   2  14   1      600.11      659.34     21.36 o
   3  14   1    39309.99    40109.36    422.39 o
   4  14   1     2569.57     2582.51     81.96 o
   5  14   1    15525.75    15253.28    200.31 o
   6  14   1      192.46      165.95     40.66 o
   7  14   1    20033.73    20255.92    303.19 o
   8  14   1      302.52      193.91     64.32 o
   9  14   1     3895.86     3961.68    128.55 o
  10  14   1        6.96      -98.85     98.85 o
  11  14   1     6594.98     6389.96    272.08 o
  12  14   1       14.37     -358.19    358.19 o
   0  15   1     3025.08     2967.16     59.68 o
   1  15   1    72383.07    73214.70    721.78 o
   2  15   1    23974.32    24489.18    264.87 o
   3  15   1    43791.04    44275.79    488.90 o
   4  15   1      699.06      713.09     35.96 o
   5  15   1    33035.55    33108.02    417.68 o
   6  15   1     2287.81     2208.64     78.16 o
   7  15   1     9823.38     9770.39    178.63 o
   8  15   1        0.54       10.15     64.64 o
   9  15   1    28376.79    29187.11    439.07 o
  10  15   1       10.67      -48.43    115.27 o
  11  15   1     1322.10     1605.85    184.01 o
   1  16   1    39313.68    39901.53    498.47 o
   2  16   1      512.26      568.76     29.43 o
   3  16   1    65628.99    65499.41    789.74 o
   4  16   1       47.86       86.59     34.45 o
   5  16   1     4071.14     4030.93    101.47 o
   6  16   1        9.71        5.99     45.97 o
   7  16   1    39218.08    38094.31    527.93 o
   8  16   1      460.33      529.82     74.41 o
   9  16   1     1243.77     1403.73     98.91 o
  10  16   1       19.57      -48.60    114.93 o
  11  16   1     7715.47     7537.37    697.26 o
   0  17   1     2693.35     2684.42     84.46 o
   1  17   1     7168.48     7311.44    116.01 o
   2  17   1     4919.97     5093.26     79.63 o
   3  17   1     7923.47     8158.85    132.95 o
   4  17   1     2002.61     1854.67     65.86 o
   5  17   1      478.48      687.10     55.58 o
   6  17   1      229.97      199.88     53.08 o
   7  17   1     2968.54     2972.59    105.62 o
   8  17   1      569.59      487.00     89.66 o
   9  17   1      338.49      288.19     97.16 o
  10  17   1        1.59     -123.29    123.29 o
  11  17   1       16.33     -214.59    214.59 o
   1  18   1     8697.23     8790.94    138.34 o
   2  18   1      150.14      134.63     27.63 o
   3  18   1     3803.00     3551.87     94.14 o
   4  18   1       15.94       59.07     43.99 o
   5  18   1     3327.26     3331.67    106.95 o
   6  18   1      175.86      281.41     71.44 o
   7  18   1     3064.25     3142.51    135.88 o
   8  18   1        0.25      -28.06     85.83 o
   9  18   1      225.75      254.14    119.75 o
  10  18   1       63.45     -119.72    148.66 o
  11  18   1     1121.14      920.18    341.50 o
   0  19   1      101.66       73.99     33.27 o
   1  19   1    27662.59    27471.53    365.97 o
   2  19   1       27.45       42.08     44.64 o
   3  19   1    17388.49    16709.36    283.82 o
   4  19   1      105.05      107.98     45.84 o
   5  19   1    23201.50    21931.05    375.06 o
   6  19   1      375.84      347.73     68.08 o
   7  19   1     7989.19     7505.73    208.95 o
   8  19   1        0.62      -34.48     92.57 o
   9  19   1     9435.41     9295.06    391.42 o
  10  19   1      445.97      299.37    177.94 o
  11  19   1      655.62      402.10    230.39 o
   1  20   1    27473.34    27057.45    388.96 o
   2  20   1       88.29      100.02     33.45 o
   3  20   1    38735.36    37648.00    587.06 o
   4  20   1     1365.77     1462.07    101.87 o
   5  20   1    13990.99    13845.69    262.29 o
   6  20   1       92.44       -5.66     64.98 o
   7  20   1    33097.16    31620.27    540.24 o
   8  20   1      266.67      281.10     98.44 o
   9  20   1     2811.25     2774.92    178.08 o
  10  20   1       72.70       68.94    158.94 o
   0  21   1        0.72      -15.90     37.76 o
   1  21   1    32191.45    31260.45    446.11 o
   2  21   1      123.67      124.43     40.35 o
   3  21   1     8820.87     8546.93    172.43 o
   4  21   1      162.10      202.76     53.55 o
   5  21   1    34926.00    33815.76    551.35 o
   6  21   1     2559.41     2376.04    139.50 o
   7  21   1     3805.18     3669.18    139.21 o
   8  21   1       22.39       34.95    105.55 o
   9  21   1    11292.95    10675.27    330.22 o
  10  21   1      524.90      233.65    167.41 o
   1  22   1     4292.63     4358.56    141.58 o
   2  22   1       24.04      -10.70     40.26 o
   3  22   1      158.84      263.15     50.25 o
   4  22   1       34.62       26.98     53.25 o
   5  22   1     4027.97     3982.27    126.03 o
   6  22   1      219.67      199.84     73.50 o
   7  22   1      333.00      460.75     91.47 o
   8  22   1      329.99      392.91    118.07 o
   9  22   1      416.67      562.46    140.71 o
  10  22   1       87.77       44.28    203.80 o
   0  23   1      279.44      213.05     67.89 o
   1  23   1     4443.61     4329.32    115.56 o
   2  23   1      529.00      555.56     51.56 o
   3  23   1     5590.39     5323.05    131.41 o
   4  23   1       15.41       10.30     55.94 o
   5  23   1      512.75      540.00     72.47 o
   6  23   1      225.83      191.50    100.92 o
   7  23   1      691.38      723.00    114.73 o
   8  23   1        0.14      -29.24    110.27 o
   9  23   1      474.69      523.27    139.70 o
   1  24   1    16081.05    15551.59    287.94 o
   2  24   1       25.64      -24.47     45.61 o
   3  24   1    14587.43    14114.02    259.86 o
   4  24   1      353.07      338.59     67.29 o
   5  24   1     4603.31     4473.32    139.71 o
   6  24   1       19.18       12.86     75.65 o
   7  24   1    10282.92     9869.03    322.65 o
   8  24   1      173.82      269.96    118.67 o
   9  24   1     1653.32     1794.16    186.22 o
   0  25   1      159.06       93.83     71.40 o
   1  25   1    27601.11    27049.56    469.11 o
   2  25   1     3033.26     3118.61     97.33 o
   3  25   1    12462.96    12762.01    243.20 o
   4  25   1        2.50       85.17     61.24 o
   5  25   1    19570.61    19064.03    352.23 o
   6  25   1      696.70      857.25    111.25 o
   7  25   1     3088.73     2978.74    165.17 o
   8  25   1        0.44      -75.21    119.22 o
   1  26   1    15894.14    15855.79    296.29 o
   2  26   1      198.98      250.80     54.68 o
   3  26   1    17403.69    16682.73    301.79 o
   4  26   1       19.63       23.01     64.10 o
   5  26   1     4053.96     4050.13    163.72 o
   6  26   1        5.84      184.16    117.40 o
   7  26   1     9273.71     9464.71    373.35 o
   8  26   1        7.02      -23.54    123.86 o
   0  27   1      481.90      565.12     88.66 o
   1  27   1     1487.15     1497.56     80.22 o
   2  27   1     1018.81     1120.59     76.12 o
   3  27   1     1801.18     1884.64     89.06 o
   4  27   1      252.54      268.47     80.00 o
   5  27   1       99.15      143.71     89.73 o
   6  27   1       15.55      -28.09    100.22 o
   7  27   1      860.40      859.63    130.88 o
   1  28   1     2497.23     2376.94     99.62 o
   2  28   1       15.25       14.48     59.79 o
   3  28   1      460.91      325.08     72.30 o
   4  28   1       86.03      176.57     83.71 o
   5  28   1     1637.41     1633.21    123.78 o
   6  28   1       23.09       16.35    102.35 o
   7  28   1      248.34      347.03    195.97 o
   0  29   1       48.93      -22.80     84.86 o
   1  29   1     7361.07     7175.97    183.46 o
   2  29   1       36.69       34.99     64.40 o
   3  29   1     3388.31     3420.98    141.18 o
   4  29   1        3.45       -0.19     84.94 o
   5  29   1     9912.15     9876.12    279.43 o
   6  29   1      145.94      225.39    121.48 o
   1  30   1    10062.33    10251.09    238.55 o
   2  30   1        0.47       89.56     72.26 o
   3  30   1    13961.35    14349.64    331.20 o
   4  30   1      176.05      278.12     94.33 o
   5  30   1     4252.90     4525.39    305.78 o
   0  31   1        0.95      -92.77     99.11 o
   1  31   1     8305.16     8180.50    205.99 o
   2  31   1       45.53      -74.04     74.04 o
   3  31   1     4271.26     4637.48    167.90 o
   4  31   1       33.12      115.47     94.53 o
   1  32   1      549.81      647.98     81.45 o
   2  32   1        3.79      -29.29     76.92 o
   3  32   1      219.90      208.19     89.67 o
   0  33   1      105.97      -63.17     99.05 o
   1  33   1      577.01      657.31     84.90 o
   2  33   1       52.76      -48.69    139.10 o
   1   0   2      877.57      520.57    121.37 o
   2   0   2     5732.39     5940.21    119.49 o
   3   0   2    83383.59    81914.80   2262.59 o
   4   0   2   559777.25   461981.06   6612.32 o
   5   0   2      210.68      319.32     62.49 o
   6   0   2     9957.34     9462.98    188.75 o
   7   0   2     8280.04     8757.50    206.80 o
   8   0   2    28083.66    30152.14    711.12 o
   9   0   2        6.93     -101.59    125.88 o
  10   0   2     9364.80     9988.14    431.53 o
  11   0   2      563.33      331.76    199.67 o
  12   0   2     9979.96    10452.64    501.76 o
   1   1   2      818.35     1093.64     28.56 o
   2   1   2   117429.99   109090.81   1221.62 o
   3   1   2    17397.89    18674.65    207.36 o
   4   1   2    11293.16    10809.79    140.18 o
   5   1   2      111.12      152.06     29.45 o
   6   1   2   106834.65   107496.27   1118.51 o
   7   1   2     1484.09     1561.53     62.68 o
   8   1   2     2709.08     2532.39    117.47 o
   9   1   2      675.44      780.62    114.11 o
  10   1   2    26357.40    27668.65    598.10 o
  11   1   2      287.89      -52.58    155.60 o
  12   1   2     2716.65     2523.68    213.46 o
   0   2   2    26927.48    28312.98    588.85 o
   1   2   2      648.30      680.96     16.06 o
   2   2   2     1025.57     1326.85     37.96 o
   3   2   2      433.41      547.05     22.46 o
   4   2   2    14048.88    14798.05    182.32 o
   5   2   2        3.76       -2.07     24.38 o
   6   2   2     2289.42     2347.51     61.96 o
   7   2   2      169.22      190.11     45.71 o
   8   2   2     5104.70     5313.98    150.18 o
   9   2   2       21.90      -82.01     91.07 o
  10   2   2      645.75      680.35    130.59 o
  11   2   2      292.32       49.45    141.03 o
  12   2   2     1634.37     1238.80    189.45 o
   1   3   2      109.77       93.57     10.68 o
   2   3   2    10117.28    10574.49    124.96 o
   3   3   2      166.95      218.10     19.13 o
   4   3   2     3687.80     3380.86     62.90 o
   5   3   2     8024.90     8292.26    114.49 o
   6   3   2     6466.93     6884.34    111.73 o
   7   3   2       85.85      110.31     44.19 o
   8   3   2       55.58       44.73     61.83 o
   9   3   2      431.64      475.65     98.24 o
  10   3   2     2580.74     2579.25    167.17 o
  11   3   2        3.15     -136.16    136.16 o
  12   3   2      679.42      647.51    176.84 o
   0   4   2   183858.39   166749.05   2919.33 o
   1   4   2      106.36       90.19      5.94 o
   2   4   2     2611.72     2493.59     43.17 o
   3   4   2     4278.26     4089.50     58.15 o
   4   4   2   160079.39   154027.25   1644.44 o
   5   4   2     2707.21     2739.09     68.23 o
   6   4   2     4662.80     4686.28     89.84 o
   7   4   2     1051.81     1144.35     63.82 o
   8   4   2    31808.78    32980.54    611.89 o
   9   4   2       97.69       35.41     89.60 o
  10   4   2     3079.56     3014.57    174.72 o
  11   4   2      664.10      630.14    156.11 o
  12   4   2    12099.80    12300.80    388.30 o
   1   5   2     7376.04     9270.19     89.97 o
   2   5   2   575128.19   439378.25   4751.64 o
   3   5   2    17839.85    18551.68    205.77 o
   4   5   2     3721.12     3911.99     78.29 o
   5   5   2      543.41      639.70     30.98 o
   6   5   2    77839.26    77286.09    997.22 o
   7   5   2       20.04       87.24     48.60 o
   8   5   2    12047.80    11958.58    226.20 o
   9   5   2        9.57       -7.75     88.72 o
  10   5   2    23448.99    24538.35    543.59 o
  11   5   2      130.46      112.62    149.60 o
  12   5   2     6830.33     7286.79    303.30 o
   0   6   2    41591.30    40808.20    587.49 o
   1   6   2    22104.15    23133.97    270.50 o
   2   6   2      652.68      763.63     37.46 o
   3   6   2     7029.06     6776.65    112.32 o
   4   6   2   145243.81   146371.73   1491.67 o
   5   6   2     5210.01     5359.01     85.28 o
   6   6   2     7210.80     6868.44    113.60 o
   7   6   2      518.18      517.16     55.88 o
   8   6   2    32538.47    33331.64    504.03 o
   9   6   2        4.55       64.68    111.91 o
  10   6   2     2255.49     1977.59    159.50 o
  11   6   2     1844.56     1849.24    179.65 o
  12   6   2    15844.75    17484.91    476.69 o
   1   7   2     6782.00     7468.18     81.63 o
   2   7   2    46068.68    47758.75    461.79 o
   3   7   2      248.74      262.71     23.58 o
   4   7   2     1556.90     1574.06     41.42 o
   5   7   2     3794.83     3794.44    113.30 o
   6   7   2     7596.32     7794.44    128.48 o
   7   7   2       11.01      -29.34     46.64 o
   8   7   2       52.29       16.24     56.70 o
   9   7   2      161.79      139.82     75.66 o
  10   7   2     1661.23     1494.79    134.68 o
  11   7   2       14.18     -140.23    140.23 o
  12   7   2     1120.49      879.33    188.22 o
   0   8   2     1540.82     1586.60     49.73 o
   1   8   2     4907.60     5140.23     59.66 o
   2   8   2      902.15     1028.37     23.89 o
   3   8   2      649.98      741.37     37.50 o
   4   8   2     8490.81     9104.96    135.47 o
   5   8   2       30.24       62.13     24.89 o
   6   8   2     1283.68     1180.17     45.47 o
   7   8   2      228.74      152.09     51.72 o
   8   8   2     3637.36     3593.21    102.20 o
   9   8   2        2.83       10.98     73.97 o
  10   8   2      471.51      486.96    116.71 o
  11   8   2       84.49      -29.47    140.23 o
  12   8   2     1518.77     1304.70    196.78 o
   1   9   2    11498.92    12798.89    134.13 o
   2   9   2   141654.28   139352.00   1310.45 o
   3   9   2     4564.02     4962.58     63.59 o
   4   9   2     4997.36     5014.19     79.83 o
   5   9   2      197.72      309.56     58.95 o
   6   9   2    83449.01    81351.97    980.10 o
   7   9   2      697.76      625.71     55.41 o
   8   9   2     2159.79     2190.28     85.35 o
   9   9   2       78.18      -35.29     73.68 o
  10   9   2    14064.36    15205.24    352.57 o
  11   9   2       25.94        4.98    147.07 o
  12   9   2     3045.43     2421.00    217.28 o
   0  10   2   146463.75   142415.03   2240.44 o
   1  10   2      543.72      624.97     18.60 o
   2  10   2     7686.70     7713.79     82.96 o
   3  10   2    19302.18    20146.11    204.10 o
   4  10   2   283135.78   268427.03   3538.01 o
   5  10   2       13.19       46.46     32.48 o
   6  10   2     7842.59     7523.10    130.37 o
   7  10   2     4788.12     4748.68    108.19 o
   8  10   2    25563.35    26358.70    388.02 o
   9  10   2       72.93      -75.07     75.07 o
  10  10   2     6889.30     6844.17    232.46 o
  11  10   2      170.26      100.33    138.70 o
  12  10   2     9162.22     9954.43    354.57 o
   1  11   2      525.51      599.70     33.03 o
   2  11   2    53858.48    54902.85    524.90 o
   3  11   2     8719.58     9285.04    104.90 o
   4  11   2     6490.80     6502.23     91.97 o
   5  11   2      127.72      203.58     37.12 o
   6  11   2    67005.04    66900.17    813.70 o
   7  11   2      851.56      923.78     64.66 o
   8  11   2     1959.31     1869.91     87.19 o
   9  11   2      765.71      975.62     94.86 o
  10  11   2    23736.11    24847.26    687.50 o
  11  11   2      377.47      168.63    211.32 o
  12  11   2     1598.98     1467.16    198.65 o
   0  12   2    42685.55    43144.95    741.80 o
   1  12   2      108.87      120.13     12.32 o
   2  12   2     3594.20     3656.79     50.96 o
   3  12   2     7766.83     8061.56     94.55 o
   4  12   2    26568.82    27639.84    314.48 o
   5  12   2      208.85      189.53     33.46 o
   6  12   2     1701.40     1584.23     67.60 o
   7  12   2      270.84      254.49     49.83 o
   8  12   2     2070.11     2187.45     92.67 o
   9  12   2      388.48      381.35     97.99 o
  10  12   2      586.26      586.06    120.16 o
  11  12   2      705.90      889.16    195.16 o
  12  12   2      591.55      379.22    173.32 o
   1  13   2      321.77      374.71     16.13 o
   2  13   2     7593.83     7947.47    102.07 o
   3  13   2        8.23       44.40     18.79 o
   4  13   2      463.72      460.49     29.56 o
   5  13   2     1384.23     1384.49     47.96 o
   6  13   2     3991.36     4131.13     88.95 o
   7  13   2        5.18       68.87     47.72 o
   8  13   2       33.24        2.48     61.41 o
   9  13   2       80.27      -11.31     77.84 o
  10  13   2     1004.89     1199.96    146.43 o
  11  13   2        5.77     -125.81    125.81 o
  12  13   2      387.34      307.22    276.00 o
   0  14   2   121904.14   119534.48   2330.06 o
   1  14   2      649.99      708.22     20.98 o
   2  14   2      354.04      435.03     19.15 o
   3  14   2        4.36       38.75     21.22 o
   4  14   2    90890.34    89426.42    960.02 o
   5  14   2     1440.95     1536.50     50.57 o
   6  14   2     2975.59     2859.45     74.72 o
   7  14   2      347.93      353.33     50.78 o
   8  14   2    17500.89    17305.77    320.98 o
   9  14   2      119.98       39.73     70.62 o
  10  14   2     2527.45     2541.27    132.90 o
  11  14   2       56.13      -22.49    149.67 o
  12  14   2     5707.41     5993.53    443.05 o
   1  15   2        4.08       68.16     30.43 o
   2  15   2   159935.14   154411.34   1576.53 o
   3  15   2     3076.48     3079.62     60.72 o
   4  15   2     3820.24     3690.33     75.74 o
   5  15   2     1334.32     1357.93     54.72 o
   6  15   2    41447.47    40102.61    480.95 o
   7  15   2       80.36       48.75     50.22 o
   8  15   2     6957.29     6749.38    158.30 o
   9  15   2      111.80       86.09     79.79 o
  10  15   2    17386.19    18030.88    368.52 o
  11  15   2        4.32     -145.63    145.63 o
   0  16   2    26486.46    27485.35    509.33 o
   1  16   2     4646.39     4742.92     64.65 o
   2  16   2      236.22      277.35     23.97 o
   3  16   2     1379.43     1474.01     41.82 o
   4  16   2    67470.10    65906.97    842.86 o
   5  16   2     1713.00     1735.75     61.44 o
   6  16   2     2460.10     2355.16     96.58 o
   7  16   2      385.37      514.23     70.08 o
   8  16   2    17961.87    17925.40    324.00 o
   9  16   2       10.42      -57.57     83.38 o
  10  16   2     1241.99     1095.89    131.63 o
  11  16   2      913.96      728.42    299.77 o
   1  17   2     5347.35     5342.58     79.04 o
   2  17   2    34867.09    34903.48    431.59 o
   3  17   2      772.39      803.66     36.84 o
   4  17   2      171.90      173.65     38.77 o
   5  17   2      325.04      277.28     47.31 o
   6  17   2     4177.75     4180.34    114.72 o
   7  17   2       58.24       61.64     62.94 o
   8  17   2      134.86      128.46     75.24 o
   9  17   2        1.60       22.08     86.16 o
  10  17   2      539.55      648.14    137.40 o
  11  17   2       33.98     -135.32    202.93 o
   0  18   2     7093.87     7173.53    157.67 o
   1  18   2        3.25       28.07     20.15 o
   2  18   2       77.12      112.26     25.73 o
   3  18   2     1639.01     1486.43     51.83 o
   4  18   2     6725.27     6475.02    138.99 o
   5  18   2       54.17        0.66     48.76 o
   6  18   2       21.88       44.84     60.24 o
   7  18   2       47.17      -22.55     66.90 o
   8  18   2     1240.78     1228.04    102.47 o
   9  18   2       12.88      -99.16     99.16 o
  10  18   2      362.05      343.15    138.36 o
  11  18   2      162.21      194.50    224.16 o
   1  19   2     2948.51     2979.54     73.06 o
   2  19   2    57226.54    56672.40    733.24 o
   3  19   2      603.41      639.67     49.23 o
   4  19   2     2333.43     2337.51    102.08 o
   5  19   2       68.96       72.98     59.29 o
   6  19   2    36160.42    34492.71    617.00 o
   7  19   2      440.90      356.38     83.82 o
   8  19   2     1813.52     2111.86    129.99 o
   9  19   2        1.57      -55.25    116.35 o
  10  19   2     6119.83     6246.10    299.65 o
   0  20   2    40196.80    38728.73    712.79 o
   1  20   2       67.47       60.30     27.86 o
   2  20   2     2318.02     2292.96     65.51 o
   3  20   2     1149.64     1188.15     60.16 o
   4  20   2    76491.20    72733.10   1100.43 o
   5  20   2        3.74       38.03     55.77 o
   6  20   2     4008.42     3818.30    140.74 o
   7  20   2     1178.68     1392.32    107.36 o
   8  20   2    15897.26    15271.89    346.86 o
   9  20   2      141.31      108.43    124.90 o
  10  20   2     2689.60     2827.48    228.39 o
   1  21   2       60.31      138.64     31.46 o
   2  21   2    30281.34    29312.24    446.37 o
   3  21   2     1061.54     1208.60     63.61 o
   4  21   2     1118.94     1212.38     71.47 o
   5  21   2       58.75      150.58     61.07 o
   6  21   2    26266.11    25408.90    441.24 o
   7  21   2       38.78        8.00     77.95 o
   8  21   2      746.74      773.02    153.30 o
   9  21   2      174.47      346.48    131.23 o
  10  21   2     9680.27     9617.89    463.82 o
   0  22   2    15327.41    14992.62    299.34 o
   1  22   2      153.42      200.53     34.23 o
   2  22   2      973.12      869.84     53.84 o
   3  22   2     3560.94     3354.10    112.50 o
   4  22   2    12727.67    12695.35    241.48 o
   5  22   2      223.28      237.38     66.58 o
   6  22   2     1093.18      949.14     86.60 o
   7  22   2      305.08      245.75    114.44 o
   8  22   2      640.53      577.94    121.77 o
   9  22   2      168.78      144.78    128.49 o
  10  22   2      373.31      293.35    206.19 o
   1  23   2     1025.53     1049.75     57.95 o
   2  23   2     8144.01     7714.81    184.59 o
   3  23   2      143.51      190.91     51.64 o
   4  23   2        6.88      110.62     57.09 o
   5  23   2        4.80       11.53     64.16 o
   6  23   2     1879.35     1973.31    107.67 o
   7  23   2       29.68       62.52     99.33 o
   8  23   2       42.26      -11.17    113.56 o
   9  23   2       10.49       79.96    131.99 o
   0  24   2    31714.45    30955.06    682.64 o
   1  24   2        4.46      -47.53     47.53 o
   2  24   2      264.81      350.30     52.07 o
   3  24   2       44.01       56.48     53.05 o
   4  24   2    27531.42    26827.33    450.64 o
   5  24   2      619.25      609.16     78.58 o
   6  24   2     2030.82     1870.73    150.59 o
   7  24   2       17.32      126.88    104.53 o
   8  24   2     7801.56     7843.66    274.41 o
   9  24   2        0.81       86.93    160.43 o
   1  25   2      118.77       64.81     47.14 o
   2  25   2    37299.23    36040.80    619.87 o
   3  25   2      183.24      226.09     58.98 o
   4  25   2     1112.93     1194.94     83.33 o
   5  25   2      309.76      351.33     76.74 o
   6  25   2    16507.24    15369.59    424.55 o
   7  25   2       69.04       56.19    105.84 o
   8  25   2     2137.76     2071.00    161.58 o
   0  26   2    18601.77    18189.30    510.35 o
   1  26   2       71.12        9.38     49.25 o
   2  26   2       37.10       88.59     57.17 o
   3  26   2        1.00       44.63     58.09 o
   4  26   2    24113.20    23068.64    403.19 o
   5  26   2      255.31      307.01     92.10 o
   6  26   2      470.88      468.91    104.42 o
   7  26   2      158.12      126.31    111.47 o
   8  26   2     6372.03     6624.27    499.81 o
   1  27   2      634.77      572.67     67.77 o
   2  27   2     8649.71     8355.15    190.76 o
   3  27   2      330.45      341.26     66.31 o
   4  27   2      202.09      120.58     80.43 o
   5  27   2      148.85      251.92     93.54 o
   6  27   2     1228.54     1271.29    124.48 o
   7  27   2        0.65      202.80    117.77 o
   0  28   2     6134.59     6149.04    224.69 o
   1  28   2      512.58      441.01     63.50 o
   2  28   2       25.99       86.42     60.16 o
   3  28   2      547.26      596.28     77.03 o
   4  28   2     2733.60     2626.39    129.61 o
   5  28   2       72.22       31.86     94.69 o
   6  28   2       10.10       64.76    104.11 o
   7  28   2       13.11      212.13    260.82 o
   1  29   2       42.16      -47.57     60.20 o
   2  29   2    12634.41    12555.13    261.49 o
   3  29   2       93.06       11.55     76.70 o
   4  29   2     1160.92     1003.59    127.11 o
   5  29   2       17.37      -51.95     96.84 o
   6  29   2    10356.54     9954.11    319.14 o
   0  30   2    13157.29    12622.20    386.68 o
   1  30   2       51.30      -63.39     63.39 o
   2  30   2      165.91      341.16     81.01 o
   3  30   2      273.61      139.44     92.36 o
   4  30   2    19401.23    20107.06    446.13 o
   5  30   2        1.15      181.23    105.18 o
   1  31   2      208.54      282.32     71.82 o
   2  31   2    12516.95    12643.49    291.73 o
   3  31   2       27.96       11.89     83.23 o
   4  31   2      194.01      202.57    100.27 o
   0  32   2     2296.90     2365.03    147.45 o
   1  32   2        7.65       26.58     70.06 o
   2  32   2       11.09       59.40     76.71 o
   3  32   2      171.60       89.57     88.38 o
   1  33   2      173.32      336.09     99.97 o
   2  33   2     2501.35     2208.28    198.22 o
   1   0   3   205854.13   175148.73   4675.85 o
   2   0   3      879.50      678.91     28.29 o
   3   0   3    86467.71    89995.91   1308.39 o
   4   0   3    28055.82    30123.01    929.40 o
   5   0   3    41388.66    40640.64    623.45 o
   6   0   3      163.93      106.56     46.46 o
   7   0   3    22727.68    23127.34    477.63 o
   8   0   3     1471.02     1593.18    310.76 o
   9   0   3     5838.98     5671.18    288.51 o
  10   0   3        4.37      -32.76    162.12 o
  11   0   3    27991.28    27772.22    870.46 o
  12   0   3       83.88     -223.73    223.73 o
   0   1   3     1108.83      986.15     55.31 o
   1   1   3   110194.63   102770.68   1047.68 o
   2   1   3    31305.10    33791.30    326.94 o
   3   1   3    65932.75    64180.39    640.70 o
   4   1   3      844.60      827.69     31.55 o
   5   1   3    71849.38    73631.12    773.08 o
   6   1   3     2131.09     2359.61    117.05 o
   7   1   3     2069.91     1998.02    111.74 o
   8   1   3      808.99      799.78     81.09 o
   9   1   3    22917.28    22973.21    495.39 o
  10   1   3      625.88      372.23    122.87 o
  11   1   3     2385.47     2121.13    179.73 o
  12   1   3       28.46     -224.27    224.27 o
   1   2   3     6226.01     6287.00     69.16 o
   2   2   3      224.55      262.50     15.20 o
   3   2   3    48172.30    48721.27    532.90 o
   4   2   3      348.02      499.67     28.12 o
   5   2   3     3094.21     3399.72     78.71 o
   6   2   3      615.49      620.80     41.28 o
   7   2   3     1013.75     1034.83     63.27 o
   8   2   3       97.40       -0.36     61.91 o
   9   2   3       88.07      120.04     98.79 o
  10   2   3       14.63     -107.69    111.14 o
  11   2   3     4117.40     4095.16    213.66 o
  12   2   3      214.28     -158.15    158.15 o
   0   3   3      670.16      704.60     26.08 o
   1   3   3     7768.33     7855.60     81.11 o
   2   3   3       34.00       61.26     18.58 o
   3   3   3    10834.99    10797.37    139.40 o
   4   3   3      142.20      130.67     24.16 o
   5   3   3    20932.90    21323.75    260.47 o
   6   3   3      652.29      756.36     46.62 o
   7   3   3      276.48      310.76     48.65 o
   8   3   3      233.48       68.97     66.90 o
   9   3   3     8117.06     8462.71    244.99 o
  10   3   3      962.50     1044.27    134.96 o
  11   3   3      151.53       64.41    140.90 o
  12   3   3      163.43       78.60    164.65 o
   1   4   3    12356.96    11734.87    121.72 o
   2   4   3     1295.66     1183.71     24.24 o
   3   4   3   138276.59   137886.55   1409.10 o
   4   4   3     3025.24     3222.34     69.44 o
   5   4   3    46174.64    46266.25    519.28 o
   6   4   3     1329.35     1402.16     58.70 o
   7   4   3    41919.46    41718.13    564.99 o
   8   4   3      127.67       43.77     61.56 o
   9   4   3     3546.30     3738.71    153.96 o
  10   4   3      138.94       62.32    117.70 o
  11   4   3    12326.67    12933.90    363.62 o
  12   4   3       19.44       31.34    163.07 o
   0   5   3       98.31       72.79     39.90 o
   1   5   3    20119.55    21020.25    204.31 o
   2   5   3     1416.29     1705.64     66.83 o
   3   5   3   109953.22   107428.38   1059.10 o
   4   5   3      247.31      280.28     26.67 o
   5   5   3   140813.05   138271.48   1556.26 o
   6   5   3    25412.35    25155.98    313.73 o
   7   5   3    24988.12    24556.61    354.98 o
   8   5   3       50.71       -9.15     61.00 o
   9   5   3    18760.26    18641.39    382.76 o
  10   5   3      450.06      267.79    143.36 o
  11   5   3     1640.70     1746.96    171.64 o
  12   5   3       68.07     -154.83    154.83 o
   1   6   3    10642.04    10832.51    109.71 o
   2   6   3      310.23      316.99     20.01 o
   3   6   3   137557.63   135989.02   1287.88 o
   4   6   3    17268.91    18560.61    221.81 o
   5   6   3    29440.33    29194.87    355.41 o
   6   6   3     2424.79     2428.89     70.57 o
   7   6   3    54411.57    53569.77    710.81 o
   8   6   3     3574.22     3345.76    111.76 o
   9   6   3     3024.84     2969.20    140.43 o
  10   6   3       14.28     -109.15    109.15 o
  11   6   3    12976.82    13507.64    378.43 o
  12   6   3       20.60       -7.44    159.72 o
   0   7   3     4882.53     4977.40    108.30 o
   1   7   3     3322.96     3463.81     43.32 o
   2   7   3     2330.00     2537.95     40.62 o
   3   7   3    12340.12    12584.92    135.19 o
   4   7   3      402.52      440.44     27.35 o
   5   7   3     9293.59     9529.25    139.78 o
   6   7   3     1178.30     1189.42     63.78 o
   7   7   3      384.79      482.18     57.03 o
   8   7   3       11.68      -34.97     60.40 o
   9   7   3     4453.17     4525.26    152.78 o
  10   7   3      257.57       80.90    129.62 o
  11   7   3      288.56       46.13    141.39 o
  12   7   3       36.16     -153.14    153.14 o
   1   8   3     7987.11     8393.77    101.05 o
   2   8   3      128.79      122.19     14.05 o
   3   8   3    37986.11    39212.71    381.63 o
   4   8   3     1692.94     1830.29     39.93 o
   5   8   3     2901.55     2894.27     77.70 o
   6   8   3      546.72      537.28     47.99 o
   7   8   3     3125.36     3393.75    116.19 o
   8   8   3      298.16      282.29     66.26 o
   9   8   3       37.68       -1.98     76.18 o
  10   8   3       58.27      -70.28    102.65 o
  11   8   3     3401.04     3484.66    202.22 o
  12   8   3      221.23       13.88    166.41 o
   0   9   3     2106.47     2040.30     61.11 o
   1   9   3    93074.11    91927.80    937.96 o
   2   9   3     2084.65     2086.95     39.75 o
   3   9   3    49994.71    50291.57    484.80 o
   4   9   3      532.68      518.61     26.59 o
   5   9   3    37333.71    37948.22    450.42 o
   6   9   3      472.51      399.58     44.20 o
   7   9   3     4934.88     4931.99    112.05 o
   8   9   3       33.74      -53.56     53.56 o
   9   9   3    15782.85    15850.78    300.16 o
  10   9   3        1.90     -106.58    106.58 o
  11   9   3     2069.70     2038.70    200.78 o
  12   9   3       92.43      -20.53    159.66 o
   1  10   3   120236.41   116825.09   1144.00 o
   2  10   3       55.69       59.88     15.24 o
   3  10   3    78356.44    82240.02    794.94 o
   4  10   3     6382.41     6530.26     88.41 o
   5  10   3    26599.29    26436.98    387.71 o
   6  10   3        8.62      -10.20     36.69 o
   7  10   3    23511.34    24088.98    330.41 o
   8  10   3       74.57       46.75     57.00 o
   9  10   3     4295.48     4319.25    136.98 o
  10  10   3       94.13      -19.70    107.66 o
  11  10   3    23536.58    24316.12    560.16 o
  12  10   3       93.99     -159.33    159.33 o
   0  11   3      652.58      620.55     48.14 o
   1  11   3    53994.80    54352.65    587.29 o
   2  11   3    25359.42    26135.44    267.97 o
   3  11   3    48534.74    48525.35    486.53 o
   4  11   3      600.54      644.44     32.61 o
   5  11   3    66661.22    65932.95    757.70 o
   6  11   3     3800.28     3832.58     86.78 o
   7  11   3      804.05      831.92     55.13 o
   8  11   3     1059.83      938.87     66.54 o
   9  11   3    18550.84    18434.35    300.98 o
  10  11   3      982.95      981.19    113.84 o
  11  11   3     1663.33     1859.47    182.51 o
  12  11   3        9.89     -163.98    163.98 o
   1  12   3     5598.12     5916.54     78.34 o
   2  12   3      109.49      112.35     15.80 o
   3  12   3    14016.65    14272.53    166.00 o
   4  12   3     3744.90     4007.98     70.90 o
   5  12   3     4170.60     4233.93     83.45 o
   6  12   3       16.63       27.58     37.90 o
   7  12   3      202.08      287.49     59.35 o
   8  12   3      753.27      687.11     66.43 o
   9  12   3      217.02      185.89     73.90 o
  10  12   3       94.34        9.12     94.86 o
  11  12   3     2277.47     2323.22    166.48 o
  12  12   3       70.30     -218.83    249.63 o
   0  13   3      764.38      722.54     37.88 o
   1  13   3     3779.88     4041.44     77.91 o
   2  13   3        0.42        4.52     15.11 o
   3  13   3     9574.51     9620.53    120.12 o
   4  13   3       17.16       23.95     24.10 o
   5  13   3    13674.56    13403.21    182.23 o
   6  13   3       14.38      -13.63     37.42 o
   7  13   3      522.53      520.92     52.44 o
   8  13   3        0.56      -37.74     57.96 o
   9  13   3     4284.05     4504.63    134.27 o
  10  13   3      317.82      224.37     93.17 o
  11  13   3       50.28     -145.39    145.39 o
  12  13   3       44.86     -258.67    258.67 o
   1  14   3    14061.66    14358.16    161.99 o
   2  14   3      564.16      496.95     24.12 o
   3  14   3    59023.75    60018.74    625.40 o
   4  14   3       61.05      120.60     30.13 o
   5  14   3    32171.74    30983.21    398.49 o
   6  14   3      229.67      192.92     41.50 o
   7  14   3    21383.16    21057.28    281.31 o
   8  14   3      460.09      328.62     63.08 o
   9  14   3     2569.44     2654.38    120.57 o
  10  14   3      188.84       60.21    101.90 o
  11  14   3     7632.17     7916.20    303.36 o
  12  14   3        5.21     -376.28    376.28 o
   0  15   3      317.65      364.85     35.59 o
   1  15   3    34438.48    34994.45    406.21 o
   2  15   3     1624.24     1567.27     38.81 o
   3  15   3    37908.86    37424.65    438.73 o
   4  15   3      132.63      120.52     33.43 o
   5  15   3    78729.29    76536.06    985.75 o
   6  15   3     2342.16     2156.19     77.95 o
   7  15   3    12784.74    12636.21    217.90 o
   8  15   3      118.68       50.78     70.48 o
   9  15   3    17453.04    17098.56    386.53 o
  10  15   3      687.39      480.03    138.20 o
  11  15   3     1043.13      988.34    198.79 o
   1  16   3    14248.12    14171.10    213.52 o
   2  16   3      619.90      612.77     30.49 o
   3  16   3    63309.35    64020.27    754.24 o
   4  16   3     5478.29     5620.14    106.97 o
   5  16   3    13026.16    12914.11    201.46 o
   6  16   3     1043.59      902.86     62.79 o
   7  16   3    30869.16    29400.41    423.14 o
   8  16   3     1737.69     1653.57     97.12 o
   9  16   3     2198.71     2130.14    122.58 o
  10  16   3        2.22     -116.27    116.27 o
  11  16   3     7669.97     7695.71    402.03 o
   0  17   3     3338.04     3049.27     90.25 o
   1  17   3      237.60      323.23     25.67 o
   2  17   3     1933.22     1778.28     44.08 o
   3  17   3    11424.00    11414.39    160.55 o
   4  17   3      557.67      579.97     44.73 o
   5  17   3     3626.04     3528.87    142.15 o
   6  17   3     4852.59     5013.99    154.15 o
   7  17   3      332.74      383.24     66.41 o
   8  17   3       34.52      -22.80     73.40 o
   9  17   3     1124.88     1042.93    108.44 o
  10  17   3        6.39     -106.57    123.38 o
  11  17   3      313.29      128.48    327.59 o
   1  18   3     6054.22     6025.46     99.64 o
   2  18   3      175.41      188.76     24.40 o
   3  18   3     9671.54     9919.54    147.04 o
   4  18   3      242.42      300.01     43.62 o
   5  18   3     2249.50     2345.98     80.89 o
   6  18   3       17.47      -28.38     54.76 o
   7  18   3     1181.55     1202.79     82.72 o
   8  18   3      151.13      136.51     76.76 o
   9  18   3       51.44       56.25    102.38 o
  10  18   3       10.64       17.79    128.32 o
  11  18   3     1226.17     1243.61    252.53 o
   0  19   3      291.09      197.42     57.24 o
   1  19   3    27482.62    27976.69    371.23 o
   2  19   3      259.12      334.27     35.46 o
   3  19   3    23565.96    23898.90    330.85 o
   4  19   3       17.84        7.62     45.31 o
   5  19   3    18256.99    18184.59    317.00 o
   6  19   3      415.23      350.87     70.01 o
   7  19   3     3143.04     3013.65    120.16 o
   8  19   3       24.61      -68.21     82.17 o
   9  19   3     8416.23     8251.63    402.91 o
  10  19   3        6.14       53.42    132.83 o
   1  20   3    40125.02    40189.91    610.15 o
   2  20   3       10.23        9.13     28.93 o
   3  20   3    42028.64    41560.65    643.99 o
   4  20   3        2.53       31.21     51.01 o
   5  20   3    10785.03    10071.97    226.32 o
   6  20   3      114.28       84.54     71.60 o
   7  20   3    18172.42    17327.14    363.69 o
   8  20   3      321.27      390.21    112.15 o
   9  20   3     1777.41     1927.26    162.74 o
  10  20   3      187.97      140.33    159.15 o
   0  21   3      820.26      886.17     63.17 o
   1  21   3    26396.85    26749.83    379.96 o
   2  21   3     3688.50     3490.34     81.60 o
   3  21   3    18830.71    18347.42    311.86 o
   4  21   3      486.83      381.00     65.73 o
   5  21   3    23834.01    22501.13    390.09 o
   6  21   3      196.76      261.22     79.02 o
   7  21   3     1081.79      814.90    101.62 o
   8  21   3      121.39        1.73    111.72 o
   9  21   3     8176.36     8077.73    282.61 o
  10  21   3      145.67      100.95    165.46 o
   1  22   3     2896.35     2791.60     65.69 o
   2  22   3        1.08       42.51     35.53 o
   3  22   3     2943.34     2913.71     94.66 o
   4  22   3     2742.22     2671.44     98.45 o
   5  22   3     1840.38     2008.46     96.30 o
   6  22   3       14.24       50.29     72.76 o
   7  22   3      116.52      257.21    117.36 o
   8  22   3      477.80      483.36    122.02 o
   9  22   3      230.51      178.41    134.19 o
  10  22   3       31.94      -36.86    283.77 o
   0  23   3      283.94      316.79     69.47 o
   1  23   3     2681.57     2699.83    107.21 o
   2  23   3      676.76      691.62     55.06 o
   3  23   3     2407.95     2521.73     90.36 o
   4  23   3      100.32      151.83     59.23 o
   5  23   3     2206.13     2046.81     99.12 o
   6  23   3      927.89      729.64     89.25 o
   7  23   3      822.38      840.51    119.87 o
   8  23   3      161.54       27.74    111.74 o
   9  23   3     1062.78     1177.22    213.14 o
   1  24   3     6045.52     6123.58    124.03 o
   2  24   3        5.66      -13.09     58.09 o
   3  24   3    18688.04    18162.10    318.73 o
   4  24   3       65.63       90.61     62.05 o
   5  24   3     9596.15     8931.84    206.60 o
   6  24   3       89.32       54.45     91.92 o
   7  24   3    10059.33     9517.21    283.62 o
   8  24   3       21.04      185.41    120.65 o
   9  24   3     1119.50     1675.23    241.30 o
   0  25   3       17.98      -57.90     57.90 o
   1  25   3    15566.25    14560.22    274.35 o
   2  25   3      742.82      753.44     63.13 o
   3  25   3    13295.37    13152.03    250.56 o
   4  25   3       68.68        0.83     63.22 o
   5  25   3    30452.56    30123.00    513.10 o
   6  25   3        4.95      -11.38     94.33 o
   7  25   3     3880.21     4368.10    191.38 o
   8  25   3      141.03       62.84    123.31 o
   1  26   3     7874.86     7477.54    198.22 o
   2  26   3      510.37      538.87     62.96 o
   3  26   3    17572.78    18012.22    350.15 o
   4  26   3       95.40       91.67     68.80 o
   5  26   3     5235.02     5288.72    190.16 o
   6  26   3      103.06       25.99     97.28 o
   7  26   3     9422.93     9596.45    543.40 o
   8  26   3       46.80      165.82    254.56 o
   0  27   3      173.01      100.98     72.34 o
   1  27   3      189.97      170.84     66.33 o
   2  27   3      266.20      232.78     60.66 o
   3  27   3     2601.59     2768.93    113.36 o
   4  27   3      241.77      220.03     84.87 o
   5  27   3     1339.24     1399.98    117.71 o
   6  27   3      932.66      901.47    129.40 o
   7  27   3      201.40      322.89    122.59 o
   1  28   3     1987.15     1839.15    146.74 o
   2  28   3       58.96       37.27     81.27 o
   3  28   3     1355.44     1306.46    104.22 o
   4  28   3      641.60      655.28     97.51 o
   5  28   3      861.36      777.20    111.18 o
   6  28   3       21.85       -8.67    105.32 o
   7  28   3      272.78      484.08    292.82 o
   0  29   3       45.68       18.32     78.77 o
   1  29   3     8228.90     8298.44    185.54 o
   2  29   3      225.23      183.75     78.95 o
   3  29   3     5252.81     5128.01    174.81 o
   4  29   3        3.85       50.51     86.80 o
   5  29   3     6897.44     6678.67    230.95 o
   6  29   3       65.16      139.57    168.19 o
   1  30   3    11677.18    11917.32    266.13 o
   2  30   3       97.05      139.64     72.50 o
   3  30   3    13577.56    13258.04    357.89 o
   4  30   3       25.38       54.74     90.67 o
   5  30   3     3780.15     4061.23    229.97 o
   0  31   3      284.18      229.39     90.89 o
   1  31   3     7195.32     7594.76    194.56 o
   2  31   3      163.87       99.64     75.99 o
   3  31   3     5704.36     5813.50    191.56 o
   4  31   3       66.51       95.07     99.00 o
   1  32   3      780.65      891.29     82.05 o
   2  32   3       47.79       70.62     77.45 o
   3  32   3      779.36      827.85    132.78 o
   0  33   3        0.36      -64.68    108.50 o
   1  33   3      646.95      753.61     98.06 o
   2  33   3      213.02      195.44    128.67 o
   0   0   4   376223.88   308700.72  10195.84 o
   1   0   4   130940.30   130341.36   1858.13 o
   2   0   4     2277.64     1934.84     42.32 o
   3   0   4     4167.08     4491.77     99.36 o
   4   0   4   179352.77   174719.05   2179.73 o
   5   0   4      969.59      950.99     62.24 o
   6   0   4    11063.54    11176.93    260.18 o
   7   0   4     3267.35     3050.78    187.67 o
   8   0   4    76865.03    78473.30   3047.64 o
   9   0   4      218.10      223.03    141.19 o
  10   0   4     6706.12     6140.21    319.77 o
  11   0   4     3751.52     4066.94    301.64 o
  12   0   4     8759.58     9127.50    461.54 o
   1   1   4    56491.59    57559.75    642.40 o
   2   1   4   156983.98   153356.63   1437.40 o
   3   1   4     7618.49     7985.17     92.16 o
   4   1   4     5305.46     5251.71     88.74 o
   5   1   4     1397.78     1540.43     45.85 o
   6   1   4    83273.35    83737.17    919.60 o
   7   1   4       92.24       62.62     46.39 o
   8   1   4     6677.90     6823.44    177.14 o
   9   1   4     1275.44     1193.16    120.59 o
  10   1   4    17222.03    16862.75    406.31 o
  11   1   4      226.72      -87.20    132.65 o
  12   1   4     1855.45     1660.85    185.18 o
   0   2   4     9173.02     9324.43    137.24 o
   1   2   4      519.68      584.97     14.84 o
   2   2   4      404.34      433.40     16.42 o
   3   2   4     1152.89     1218.55     26.92 o
   4   2   4    16321.17    18167.04    208.68 o
   5   2   4      788.30      790.19     31.29 o
   6   2   4      264.77      326.42     39.13 o
   7   2   4      655.64      735.58     59.57 o
   8   2   4     9106.72     9123.27    202.91 o
   9   2   4      245.26      253.52     98.51 o
  10   2   4      391.63      449.82    121.15 o
  11   2   4      143.64       88.17    137.27 o
  12   2   4      941.94      932.89    171.18 o
   1   3   4    17355.50    17684.77    173.89 o
   2   3   4    21264.57    22456.82    231.47 o
   3   3   4       15.11       45.24     16.23 o
   4   3   4       22.68      106.57     24.68 o
   5   3   4     1612.27     1642.25     49.22 o
   6   3   4     4196.00     4571.26     93.54 o
   7   3   4       37.29      -22.75     48.07 o
   8   3   4      251.52      260.33     68.17 o
   9   3   4      949.18     1017.13    132.75 o
  10   3   4     3282.05     3208.78    173.78 o
  11   3   4      114.11       93.18    132.88 o
  12   3   4      394.92      163.00    160.68 o
   0   4   4   309638.25   275038.94   3631.85 o
   1   4   4      260.94      293.66     12.88 o
   2   4   4     2659.63     2525.34     41.15 o
   3   4   4     1071.55     1173.94     31.21 o
   4   4   4    89266.15    93037.36   1004.92 o
   5   4   4      530.53      549.82     33.21 o
   6   4   4     4482.08     4351.67     97.37 o
   7   4   4     1473.08     1545.87     75.19 o
   8   4   4    33661.50    33412.07    711.09 o
   9   4   4     2152.31     2020.68    135.58 o
  10   4   4     4630.96     4551.05    209.51 o
  11   4   4        1.70     -127.33    127.33 o
  12   4   4     7156.98     7565.33    303.86 o
   1   5   4    44435.39    45320.04    431.50 o
   2   5   4   302379.78   269345.03   2621.74 o
   3   5   4     2788.37     2809.70     47.77 o
   4   5   4     4205.86     4132.58     69.56 o
   5   5   4     5253.17     5301.50     88.83 o
   6   5   4    89891.82    89416.71   1080.73 o
   7   5   4       50.05       19.19     50.40 o
   8   5   4     8691.05     8456.14    233.86 o
   9   5   4     8598.40     7900.34    222.54 o
  10   5   4    25490.10    24941.58    541.84 o
  11   5   4       62.56     -134.56    134.56 o
  12   5   4     4538.83     4840.24    243.11 o
   0   6   4   263887.19   246871.80   3262.32 o
   1   6   4     1927.45     1930.96     30.05 o
   2   6   4     1204.66     1090.85     39.98 o
   3   6   4     9797.22    10079.18    117.49 o
   4   6   4    77212.36    79054.80    822.21 o
   5   6   4     3280.44     3362.51     72.15 o
   6   6   4     3787.92     3901.38     86.69 o
   7   6   4     2736.77     2769.63     88.24 o
   8   6   4    33694.53    33304.59    540.13 o
   9   6   4     4380.47     4532.08    170.24 o
  10   6   4     4061.80     4040.94    186.83 o
  11   6   4      301.29      130.10    140.61 o
  12   6   4     7342.42     7723.60    365.17 o
   1   7   4      488.38      417.73     14.35 o
   2   7   4    29458.54    30492.89    298.71 o
   3   7   4     1481.81     1503.32     35.26 o
   4   7   4       15.61       98.79     35.34 o
   5   7   4     5572.78     5851.20     95.53 o
   6   7   4     5915.26     6173.12    135.21 o
   7   7   4      270.33      232.02     48.44 o
   8   7   4      443.46      418.64     67.06 o
   9   7   4     2516.61     2490.28    118.42 o
  10   7   4     3109.58     3108.27    157.29 o
  11   7   4        0.88      -83.36    135.86 o
  12   7   4      443.74      471.41    173.58 o
   0   8   4     3249.77     3810.20     72.74 o
   1   8   4      425.10      507.18     17.17 o
   2   8   4        4.81       31.57     13.29 o
   3   8   4     4996.18     5323.01     65.96 o
   4   8   4     8824.24     9315.21    137.43 o
   5   8   4      934.00      904.18     55.67 o
   6   8   4      262.90      406.59     53.45 o
   7   8   4      170.06      249.78     48.64 o
   8   8   4     6416.08     6507.91    144.05 o
   9   8   4      161.16      -25.37     72.05 o
  10   8   4      210.62       61.42    113.21 o
  11   8   4      224.54      156.05    140.47 o
  12   8   4      780.41      720.60    178.98 o
   1   9   4     4689.31     4872.85     61.82 o
   2   9   4   119902.39   117097.23   1248.01 o
   3   9   4    15282.53    15747.11    165.20 o
   4   9   4     4189.16     4019.77     69.27 o
   5   9   4     4877.46     5010.50     92.46 o
   6   9   4    60870.04    59885.30    699.25 o
   7   9   4      133.89      158.34     46.18 o
   8   9   4     6042.62     5834.71    131.00 o
   9   9   4       83.79       10.18     73.41 o
  10   9   4    13577.53    13016.19    322.36 o
  11   9   4       58.90      115.70    141.35 o
  12   9   4     1691.67     1465.11    188.92 o
   0  10   4   212841.95   205646.84   4141.46 o
   1  10   4    26767.28    27276.60    316.48 o
   2  10   4     1750.52     1705.03     36.52 o
   3  10   4     3299.05     3475.23     54.04 o
   4  10   4   117420.11   116711.95   1252.30 o
   5  10   4     1533.07     1524.39     51.96 o
   6  10   4     7284.19     7078.89    140.25 o
   7  10   4     1180.31     1199.79     60.68 o
   8  10   4    55725.04    54790.93    692.42 o
   9  10   4       14.93      -35.71     72.95 o
  10  10   4     5072.15     4801.20    198.16 o
  11  10   4     1499.46     1463.19    164.02 o
  12  10   4     7193.10     7502.53    377.07 o
   1  11   4    32666.72    32248.42    372.05 o
   2  11   4    88024.83    87504.81    896.82 o
   3  11   4      587.79      647.38     32.53 o
   4  11   4     3052.54     2885.96     64.02 o
   5  11   4       76.08       44.18     32.78 o
   6  11   4    57603.11    56956.79    666.81 o
   7  11   4      441.48      428.62     51.15 o
   8  11   4     4062.91     3799.18    106.31 o
   9  11   4     1976.83     1880.85    101.85 o
  10  11   4    12930.48    12999.79    334.22 o
  11  11   4      183.89       70.85    131.24 o
  12  11   4     1407.40     1521.32    278.56 o
   0  12   4    11854.41    12230.63    244.08 o
   1  12   4    15523.74    15682.90    190.72 o
   2  12   4      506.06      492.63     22.25 o
   3  12   4      413.46      517.26     25.76 o
   4  12   4    13966.46    13944.25    185.53 o
   5  12   4     1198.42     1257.61     56.17 o
   6  12   4      268.42      410.38     44.29 o
   7  12   4      116.29       78.17     46.91 o
   8  12   4     7003.71     7362.68    164.98 o
   9  12   4       28.25      -67.58     67.58 o
  10  12   4      440.08      380.64    112.92 o
  11  12   4      120.18       24.61    146.86 o
  12  12   4      635.00      959.13    413.14 o
   1  13   4     1085.65     1084.08     32.40 o
   2  13   4     9210.24     9571.31    127.97 o
   3  13   4       24.28       33.02     23.25 o
   4  13   4       16.79       37.21     31.76 o
   5  13   4      907.80      867.59     44.19 o
   6  13   4     2365.18     2385.58     69.26 o
   7  13   4      180.37      241.77     50.20 o
   8  13   4      128.93       75.46     60.30 o
   9  13   4      334.37      154.91     73.43 o
  10  13   4     1960.10     1798.01    127.11 o
  11  13   4       42.08     -176.39    176.39 o
  12  13   4      275.77     -356.11    356.11 o
   0  14   4   131717.72   129786.87   2292.14 o
   1  14   4     2731.99     2736.97     53.34 o
   2  14   4     1267.72     1128.42     32.63 o
   3  14   4     2983.44     3077.58     61.89 o
   4  14   4    52596.11    52197.23    639.16 o
   5  14   4       21.40        1.08     40.23 o
   6  14   4     3045.25     2917.78     89.27 o
   7  14   4      465.70      533.05     63.52 o
   8  14   4    19570.87    18979.65    558.10 o
   9  14   4      657.79      641.74     99.01 o
  10  14   4     3179.63     2987.10    160.61 o
  11  14   4      199.58      -68.42    167.97 o
   1  15   4     2090.41     2341.18     81.53 o
   2  15   4   123282.48   119652.39   1343.01 o
   3  15   4      210.90      287.57     34.74 o
   4  15   4     2030.26     1947.59     59.36 o
   5  15   4      465.62      491.46     49.97 o
   6  15   4    46939.70    44970.00    695.35 o
   7  15   4      273.75      194.12     60.89 o
   8  15   4     4658.68     4432.91    137.51 o
   9  15   4     2592.78     2354.69    124.72 o
  10  15   4    15647.38    15772.34    535.07 o
  11  15   4      221.44      139.58    177.02 o
   0  16   4   101569.19    99858.05   1822.12 o
   1  16   4      402.58      396.74     25.36 o
   2  16   4      381.79      490.08     27.78 o
   3  16   4     2325.02     2174.73     58.31 o
   4  16   4    37062.84    36762.41    462.65 o
   5  16   4     1613.95     1709.82     62.57 o
   6  16   4     1820.28     1730.22     75.16 o
   7  16   4     1884.64     1817.08     84.96 o
   8  16   4    19375.01    18912.43    394.06 o
   9  16   4     1814.76     1919.81    121.21 o
  10  16   4     2299.32     2138.69    171.42 o
  11  16   4      143.38       -0.64    170.62 o
   1  17   4     3029.64     3142.88     59.19 o
   2  17   4    14905.82    14799.63    208.98 o
   3  17   4     2035.04     2013.01     55.57 o
   4  17   4       30.18      104.35     39.63 o
   5  17   4     3602.71     3554.13     89.96 o
   6  17   4     4109.69     4260.98    104.09 o
   7  17   4      228.59      133.63     63.18 o
   8  17   4      428.93      374.03     80.35 o
   9  17   4     2330.68     2249.06    127.96 o
  10  17   4     1580.29     1333.14    156.24 o
  11  17   4       29.88     -175.17    210.92 o
   0  18   4     2796.88     2999.73    117.36 o
   1  18   4     1287.50     1331.59     39.03 o
   2  18   4       21.74        2.29     25.03 o
   3  18   4       74.75      100.78     32.23 o
   4  18   4     4198.05     4276.83    103.51 o
   5  18   4      105.13       76.87     49.51 o
   6  18   4      228.35      190.81     56.64 o
   7  18   4        9.26        6.91     61.89 o
   8  18   4     2957.53     2900.32    119.05 o
   9  18   4       54.66      -52.87    101.71 o
  10  18   4      108.41      215.12    154.40 o
   1  19   4      271.62      214.44     31.62 o
   2  19   4    49006.23    48100.92    624.26 o
   3  19   4     6378.23     6072.44    111.33 o
   4  19   4     1819.88     1759.71     69.10 o
   5  19   4     1074.36      995.93     65.76 o
   6  19   4    26539.60    25695.56    399.58 o
   7  19   4       17.83        2.27     68.62 o
   8  19   4     3080.13     2945.34    132.99 o
   9  19   4        0.16       68.80    116.65 o
  10  19   4     6804.23     6562.57    306.80 o
   0  20   4    68062.09    68646.56   2142.45 o
   1  20   4     1246.14     1225.85     49.33 o
   2  20   4      717.11      798.36     44.48 o
   3  20   4     2978.72     3152.09     95.60 o
   4  20   4    44934.27    43460.16    807.27 o
   5  20   4      459.77      551.14     67.68 o
   6  20   4     2605.67     2492.93    113.12 o
   7  20   4      259.48      278.16     81.86 o
   8  20   4    24105.32    23334.71    466.73 o
   9  20   4       97.86       -8.44    121.87 o
  10  20   4     2330.11     2351.38    264.48 o
   1  21   4     2530.89     2650.71     77.68 o
   2  21   4    33479.28    33036.59    509.02 o
   3  21   4      152.60      266.86     67.38 o
   4  21   4     1197.18     1368.40     75.31 o
   5  21   4      444.99      486.86     75.45 o
   6  21   4    24045.05    23314.87    463.87 o
   7  21   4      113.82      110.99     88.62 o
   8  21   4     1619.27     1491.53    140.10 o
   9  21   4      570.80      243.91    148.98 o
  10  21   4     6116.90     5374.34    352.14 o
   0  22   4     5837.77     6156.37    235.33 o
   1  22   4     8309.93     8235.00    220.69 o
   2  22   4      231.83      209.45     37.61 o
   3  22   4      183.41      187.31     54.59 o
   4  22   4     5560.79     5093.24    137.69 o
   5  22   4      266.44      134.75     67.48 o
   6  22   4      194.17      244.29     81.35 o
   7  22   4       42.27      115.76    109.31 o
   8  22   4     2900.69     3073.34    182.01 o
   9  22   4       31.94      -25.95    146.91 o
   1  23   4     1075.77      862.67     61.00 o
   2  23   4     4198.94     4027.24     97.95 o
   3  23   4      172.68      208.45     57.00 o
   4  23   4        7.90      -12.96     58.45 o
   5  23   4      739.34      744.12     81.51 o
   6  23   4     1249.87     1252.62     99.64 o
   7  23   4      193.19      240.71    106.60 o
   8  23   4       84.60      121.32    117.46 o
   9  23   4      260.32      -73.79    181.46 o
   0  24   4    38843.67    38356.50   1175.43 o
   1  24   4      499.79      457.20     68.87 o
   2  24   4      337.67      348.29     53.05 o
   3  24   4       43.26       66.34     57.81 o
   4  24   4    19616.07    18598.49    335.03 o
   5  24   4       47.22       49.53     73.11 o
   6  24   4     1321.06     1525.30    184.12 o
   7  24   4       20.28        8.94    104.50 o
   8  24   4     7673.11     7305.10    263.47 o
   9  24   4      374.33      334.55    278.90 o
   1  25   4        6.33       19.46     48.68 o
   2  25   4    35998.29    34951.15    603.66 o
   3  25   4        6.80       18.78     60.43 o
   4  25   4      612.04      571.86     74.45 o
   5  25   4       23.91      -32.95     79.91 o
   6  25   4    17114.75    16534.08    395.08 o
   7  25   4       63.03       42.25    109.22 o
   8  25   4     1604.51     1578.19    166.46 o
   0  26   4    30563.28    30051.14    669.79 o
   1  26   4      106.65       95.32     46.82 o
   2  26   4      138.72      176.63     56.94 o
   3  26   4       87.21      242.17     67.51 o
   4  26   4    13856.09    13521.01    344.57 o
   5  26   4      206.08      264.38     93.40 o
   6  26   4      649.86      725.03    165.04 o
   7  26   4      462.31      528.90    124.83 o
   8  26   4     7289.46     7913.66    575.89 o
   1  27   4      694.79      698.27     78.24 o
   2  27   4     4455.94     4338.52    130.44 o
   3  27   4      406.25      302.95     72.73 o
   4  27   4       31.93      -81.05     81.05 o
   5  27   4      322.40      289.97     99.90 o
   6  27   4     1519.11     1587.14    136.31 o
   7  27   4        2.23      -41.44    139.17 o
   0  28   4     1626.59     1735.01    113.32 o
   1  28   4      524.37      549.52     57.86 o
   2  28   4        1.55        3.81     60.22 o
   3  28   4      751.65      825.04     84.79 o
   4  28   4     1749.71     1722.60    119.74 o
   5  28   4       38.01       71.51    151.79 o
   6  28   4      130.20      225.34    113.27 o
   1  29   4      503.22      412.15     74.79 o
   2  29   4    14082.88    13971.44    284.73 o
   3  29   4      775.03      628.89     92.23 o
   4  29   4      585.75      408.25    100.35 o
   5  29   4        0.74      141.66    106.35 o
   6  29   4     8105.89     8212.04    607.89 o
   0  30   4    18033.05    17427.36    501.65 o
   1  30   4      195.05      140.60     92.56 o
   2  30   4      193.87      199.27     73.61 o
   3  30   4      368.18      284.44     90.24 o
   4  30   4    13690.25    14071.82    347.71 o
   5  30   4       12.91      107.00    148.99 o
   1  31   4        5.01      -48.70    110.17 o
   2  31   4    10488.79    10476.31    255.37 o
   3  31   4      166.73      203.84     89.82 o
   4  31   4      361.47      260.05    220.83 o
   0  32   4     1666.03     1821.19    156.49 o
   1  32   4      641.65      667.22     71.95 o
   2  32   4       66.06       84.16     76.55 o
   3  32   4       23.63       68.16    136.32 o
   1  33   4      427.65      433.31    118.24 o
   1   0   5    68074.39    65923.90    880.76 o
   2   0   5     3824.92     3823.23     65.62 o
   3   0   5   109049.52   111899.60   1622.50 o
   4   0   5    40948.09    42850.96    557.25 o
   5   0   5    27178.02    27539.71    372.48 o
   6   0   5      426.40      474.81     52.70 o
   7   0   5    86189.65    85136.91   1554.65 o
   8   0   5      219.37      273.07    107.23 o
   9   0   5     5535.36     5592.39    279.95 o
  10   0   5       20.42     -151.65    151.65 o
  11   0   5    10518.86    11165.07    471.96 o
  12   0   5      246.99      -60.47    209.38 o
   0   1   5     1758.91     1723.33     47.15 o
   1   1   5    84673.88    85663.99    952.48 o
   2   1   5       16.31       35.26      8.95 o
   3   1   5    29300.86    29248.69    314.74 o
   4   1   5     2659.88     2691.81     45.84 o
   5   1   5    34103.50    36350.57    340.07 o
   6   1   5     5559.84     5757.36     97.32 o
   7   1   5    21149.21    21152.63    296.66 o
   8   1   5      417.18      456.65     77.22 o
   9   1   5    26811.24    25533.38    535.57 o
  10   1   5      976.50      888.14    138.63 o
  11   1   5      292.87      316.83    138.60 o
  12   1   5        9.42     -173.80    180.62 o
   1   2   5    32920.97    33966.55    353.17 o
   2   2   5      491.19      502.48     17.76 o
   3   2   5     2041.08     2201.44     42.82 o
   4   2   5      979.43     1099.29     33.25 o
   5   2   5      690.42      735.80     44.40 o
   6   2   5      334.48      358.89     38.44 o
   7   2   5    13455.72    13591.67    219.36 o
   8   2   5     1620.60     1684.79     95.15 o
   9   2   5      310.22      305.12    102.23 o
  10   2   5        1.44       -0.04    108.20 o
  11   2   5      588.96      585.85    140.35 o
  12   2   5      336.38       72.67    204.09 o
   0   3   5     1108.46     1095.17     41.97 o
   1   3   5    25036.70    26436.90    266.85 o
   2   3   5     4403.20     4758.58     66.36 o
   3   3   5     2652.23     2710.69     51.82 o
   4   3   5        6.12      -20.69     20.69 o
   5   3   5    11806.81    12511.44    158.71 o
   6   3   5     3406.66     3561.99     74.19 o
   7   3   5     2497.06     2573.08    131.31 o
   8   3   5      373.10      432.95     72.38 o
   9   3   5     1944.63     2215.14    124.54 o
  10   3   5      155.55       19.10    113.43 o
  11   3   5        9.10     -141.45    141.45 o
  12   3   5      154.11      123.31    156.97 o
   1   4   5   123794.36   121438.51   1140.18 o
   2   4   5     1129.44     1191.31     31.18 o
   3   4   5    24435.38    25539.59    278.85 o
   4   4   5     8720.85     9124.05    123.92 o
   5   4   5    10393.96    10990.64    148.82 o
   6   4   5     1086.44     1140.57     51.02 o
   7   4   5    43518.49    44214.48    633.20 o
   8   4   5        3.97       46.42     58.72 o
   9   4   5     5252.92     5192.70    179.78 o
  10   4   5      166.97      -27.52    114.50 o
  11   4   5    10819.57    10600.28    321.10 o
  12   4   5       51.77       -8.32    153.06 o
   0   5   5      676.75      686.34     28.79 o
   1   5   5   210861.69   202328.78   1963.25 o
   2   5   5        9.64       54.63     21.76 o
   3   5   5    26783.43    26444.49    287.33 o
   4   5   5      203.04      255.73     26.56 o
   5   5   5    39849.27    42919.52    484.04 o
   6   5   5     5938.91     5974.00    109.21 o
   7   5   5    11243.43    11576.70    194.53 o
   8   5   5       66.07       35.54     72.11 o
   9   5   5    48224.27    46769.27    811.20 o
  10   5   5      364.96      210.15    119.05 o
  11   5   5     1716.24     1793.11    165.99 o
  12   5   5      148.07     -153.79    153.79 o
   1   6   5   111117.55   108545.99   1021.19 o
   2   6   5      638.76      674.92     25.61 o
   3   6   5    25210.99    27308.20    296.06 o
   4   6   5    31706.80    32588.93    355.13 o
   5   6   5    14870.77    15417.10    213.52 o
   6   6   5     2593.29     2533.34     72.71 o
   7   6   5    34632.71    34112.21    469.99 o
   8   6   5     1907.44     1948.28     87.15 o
   9   6   5     3958.46     4064.46    155.87 o
  10   6   5      589.95      715.40    117.74 o
  11   6   5    10047.75    10024.18    315.32 o
  12   6   5       10.79     -148.45    148.45 o
   0   7   5     1423.10     1505.53     45.40 o
   1   7   5    17192.11    17516.03    176.07 o
   2   7   5      119.57      153.48     16.51 o
   3   7   5      304.57      438.98     24.39 o
   4   7   5       29.89       21.08     24.59 o
   5   7   5    10413.51    10603.66    153.61 o
   6   7   5        7.41       49.35     38.81 o
   7   7   5     2467.51     2408.78     81.54 o
   8   7   5       13.45       27.18     59.76 o
   9   7   5     1922.71     1900.66    110.97 o
  10   7   5       21.07     -103.60    103.60 o
  11   7   5       11.72       48.03    129.56 o
  12   7   5       48.12     -191.64    191.64 o
   1   8   5    26105.40    26112.71    256.06 o
   2   8   5      477.35      526.45     19.72 o
   3   8   5     4472.58     5088.02     69.35 o
   4   8   5        2.59      -23.35     23.35 o
   5   8   5     1074.70     1061.46     47.94 o
   6   8   5      353.87      394.68     44.46 o
   7   8   5     9616.20     9750.13    172.96 o
   8   8   5     2119.86     2123.54     93.53 o
   9   8   5      361.58      391.71    100.05 o
  10   8   5        2.93      -99.41     99.41 o
  11   8   5      867.15      901.50    149.79 o
  12   8   5      301.14      -60.30    174.81 o
   0   9   5     1130.96     1186.61     45.60 o
   1   9   5    49715.16    50851.17    505.73 o
   2   9   5     4016.50     4255.07     60.12 o
   3   9   5    25124.98    25303.17    246.81 o
   4   9   5     1758.42     1804.98     52.25 o
   5   9   5    37292.56    38917.50    463.87 o
   6   9   5       36.68       74.59     39.17 o
   7   9   5    13878.48    13503.94    228.76 o
   8   9   5        9.94       21.36     56.31 o
   9   9   5    22596.27    22157.22    431.51 o
  10   9   5       41.26       36.19    104.60 o
  11   9   5      444.23      387.26    140.99 o
  12   9   5        7.91     -215.75    215.75 o
   1  10   5    58121.97    58116.59    625.46 o
   2  10   5     1214.23     1223.30     29.64 o
   3  10   5    76594.88    77994.56    745.37 o
   4  10   5    13060.33    13845.69    183.67 o
   5  10   5    23057.58    23108.51    290.96 o
   6  10   5       51.10      108.49     40.38 o
   7  10   5    62510.63    61029.54    719.94 o
   8  10   5      158.76      177.19     60.43 o
   9  10   5     4454.60     4598.03    133.13 o
  10  10   5      136.33       23.59    104.83 o
  11  10   5     8684.93     8806.11    294.20 o
  12  10   5      245.76      208.66    363.76 o
   0  11   5     2566.03     2561.19     63.64 o
   1  11   5    70115.67    70335.77    723.34 o
   2  11   5     1255.93     1248.15     32.25 o
   3  11   5    17122.43    16938.16    193.86 o
   4  11   5     1604.99     1531.98     52.05 o
   5  11   5    20006.86    21048.37    268.66 o
   6  11   5     8473.18     8665.43    140.41 o
   7  11   5    16810.73    17037.36    238.79 o
   8  11   5      687.30      725.86     67.76 o
   9  11   5    20633.65    19326.92    330.74 o
  10  11   5     1294.99     1458.88    147.28 o
  11  11   5      189.16      -62.32    148.38 o
  12  11   5       14.70     -355.41    355.41 o
   1  12   5    10893.50    10664.06    124.03 o
   2  12   5      922.14      920.67     27.46 o
   3  12   5     2101.41     2259.78     52.05 o
   4  12   5     8136.34     8196.41    132.58 o
   5  12   5      181.10      235.32     37.59 o
   6  12   5       17.82      -41.78     41.78 o
   7  12   5    10473.27    10143.06    163.71 o
   8  12   5       74.15       27.08     56.82 o
   9  12   5      219.79      183.59     80.27 o
  10  12   5      135.08      -32.63    110.03 o
  11  12   5      416.05      273.91    152.82 o
   0  13   5     2594.43     2681.55    105.20 o
   1  13   5    15762.78    15999.65    197.71 o
   2  13   5     1197.63     1140.02     33.71 o
   3  13   5     1513.06     1489.68     43.66 o
   4  13   5        3.21       14.32     34.74 o
   5  13   5     7351.40     7764.44    144.20 o
   6  13   5      482.10      403.01     52.23 o
   7  13   5     1069.30     1183.95     69.02 o
   8  13   5       86.74       36.71     64.22 o
   9  13   5     2043.96     2118.29    157.65 o
  10  13   5       22.08       82.59    123.14 o
  11  13   5       45.02      -94.62    162.12 o
   1  14   5    57599.23    57359.81    687.87 o
   2  14   5      495.88      523.03     27.39 o
   3  14   5    19069.20    19902.15    237.96 o
   4  14   5      131.45      117.18     36.83 o
   5  14   5     5364.60     5740.03    134.17 o
   6  14   5      120.41      184.41     53.36 o
   7  14   5    28268.27    28071.06    407.95 o
   8  14   5      722.05      721.86     79.85 o
   9  14   5     4021.31     3819.99    157.53 o
  10  14   5       28.83     -124.18    124.18 o
  11  14   5     7771.00     8260.17    354.24 o
   0  15   5      129.16      194.90     47.86 o
   1  15   5    86146.66    86430.02   1027.22 o
   2  15   5      571.69      659.47     29.94 o
   3  15   5    26115.17    26186.16    319.31 o
   4  15   5      403.54      478.48     42.95 o
   5  15   5    28569.64    28469.29    421.79 o
   6  15   5        4.79      109.19     52.22 o
   7  15   5     7346.36     7189.31    156.33 o
   8  15   5      348.07      340.09     77.64 o
   9  15   5    26175.08    25145.18    867.95 o
  10  15   5        7.82       77.19    129.50 o
  11  15   5      983.48     1163.30    197.90 o
   1  16   5    42857.48    43978.05    535.52 o
   2  16   5      813.98      844.63     34.18 o
   3  16   5    19023.68    19714.43    249.09 o
   4  16   5    12008.92    12199.44    182.62 o
   5  16   5    10172.88     9764.52    160.19 o
   6  16   5     1583.79     1438.15     74.69 o
   7  16   5    19994.23    20101.29    331.89 o
   8  16   5      843.74      834.28     92.44 o
   9  16   5     1875.66     2010.79    122.79 o
  10  16   5      167.53       81.73    129.52 o
  11  16   5     6628.56     6217.44    382.51 o
   0  17   5     1040.70     1252.34     70.55 o
   1  17   5    11218.80    11511.20    152.89 o
   2  17   5      300.24      324.27     29.06 o
   3  17   5      331.76      395.89     37.80 o
   4  17   5       44.52      -11.32     38.39 o
   5  17   5     3932.04     3737.23     94.54 o
   6  17   5     2309.68     2259.70     83.91 o
   7  17   5     1795.36     1610.13     88.82 o
   8  17   5       39.01       -7.06     81.97 o
   9  17   5     1609.96     1541.52    152.81 o
  10  17   5      207.33      177.64    134.64 o
   1  18   5     6226.94     6456.98     99.48 o
   2  18   5      766.34      735.08     35.81 o
   3  18   5     3968.68     4120.61     86.04 o
   4  18   5     1254.74     1238.74     72.36 o
   5  18   5      428.64      533.51     67.92 o
   6  18   5        7.90      -13.11     54.82 o
   7  18   5     4784.67     4707.30    131.88 o
   8  18   5       32.24       19.98     88.03 o
   9  18   5      221.07      208.80    109.51 o
  10  18   5       66.99       66.59    153.84 o
   0  19   5      229.36      333.19     58.07 o
   1  19   5    25278.59    25647.55    326.86 o
   2  19   5     1006.77     1112.10     50.45 o
   3  19   5    10681.01    10678.92    195.58 o
   4  19   5      157.98      141.77     49.78 o
   5  19   5    17183.34    17126.83    282.22 o
   6  19   5      269.74      276.84     62.70 o
   7  19   5     6641.33     6629.35    192.79 o
   8  19   5        7.73      -75.97     75.97 o
   9  19   5    11254.09    10871.01    387.81 o
  10  19   5        4.71     -146.99    146.99 o
   1  20   5    30277.84    30700.30    439.78 o
   2  20   5      359.07      358.31     50.28 o
   3  20   5    32951.70    32913.97    561.34 o
   4  20   5      291.31      397.12     57.43 o
   5  20   5    11518.17    11350.10    227.46 o
   6  20   5       96.10      162.75     71.67 o
   7  20   5    26658.16    26216.67    456.80 o
   8  20   5     1013.44     1276.98    152.74 o
   9  20   5     2402.97     2319.51    166.05 o
  10  20   5      222.18       22.73    196.13 o
   0  21   5     1679.31     1769.65    114.81 o
   1  21   5    24082.99    24142.83    354.80 o
   2  21   5        3.11       56.56     34.99 o
   3  21   5     8061.61     7752.17    161.44 o
   4  21   5      996.31     1023.09     73.67 o
   5  21   5    12328.76    12760.70    249.54 o
   6  21   5     1105.63     1060.68     88.25 o
   7  21   5     6117.49     6012.37    179.06 o
   8  21   5       56.66       43.01    110.20 o
   9  21   5    10395.62    10079.70    366.60 o
   1  22   5     2762.38     2707.57    104.76 o
   2  22   5       96.63      105.09     39.50 o
   3  22   5     1534.94     1481.11     79.31 o
   4  22   5     4447.05     4321.37    130.31 o
   5  22   5      270.30      216.00     73.99 o
   6  22   5       91.08      203.55     83.41 o
   7  22   5     4019.64     3848.56    187.23 o
   8  22   5      230.30      369.85    124.81 o
   9  22   5      118.10      156.81    152.67 o
   0  23   5      915.72     1025.68    118.53 o
   1  23   5     2817.93     2919.35    115.20 o
   2  23   5      104.76       66.00     38.83 o
   3  23   5      939.67      871.17     71.47 o
   4  23   5        4.57      -31.79     64.48 o
   5  23   5     3869.94     3888.72    134.99 o
   6  23   5      318.84      358.84    108.12 o
   7  23   5      121.70      223.52    109.27 o
   8  23   5       22.49       57.45    133.12 o
   9  23   5     1052.17     1493.98    321.33 o
   1  24   5    18445.44    17809.73    372.68 o
   2  24   5       12.15      -45.44     64.85 o
   3  24   5     8702.26     8865.40    203.86 o
   4  24   5      212.58      185.09     72.79 o
   5  24   5     3074.67     3154.44    124.73 o
   6  24   5       78.34      142.29     98.93 o
   7  24   5     9768.74     9493.34    343.88 o
   8  24   5       45.08      156.21    122.97 o
   0  25   5       48.31     -138.41    138.41 o
   1  25   5    28422.63    27962.91    629.65 o
   2  25   5      629.86      605.78     82.14 o
   3  25   5    10018.53     9820.83    221.65 o
   4  25   5      334.70      365.33     79.54 o
   5  25   5    12462.15    12598.66    315.75 o
   6  25   5      400.11      600.80    122.17 o
   7  25   5     3356.29     3495.05    181.32 o
   8  25   5      239.48      126.03    187.14 o
   1  26   5    11357.21    12076.57    283.11 o
   2  26   5      513.37      486.97     62.28 o
   3  26   5     9026.66     8873.46    210.58 o
   4  26   5      744.06      809.75     89.84 o
   5  26   5     3650.01     3444.74    194.70 o
   6  26   5      282.87      185.05    118.77 o
   7  26   5     8204.35     8479.10    294.34 o
   8  26   5        1.81      513.99    305.33 o
   0  27   5        1.94     -109.20    149.54 o
   1  27   5     3281.82     3287.17    153.06 o
   2  27   5       75.00      -59.53     60.89 o
   3  27   5       68.06      110.04     70.59 o
   4  27   5       51.44      -81.34     81.34 o
   5  27   5     1150.27      989.70    116.08 o
   6  27   5      417.17      478.96    119.13 o
   7  27   5      675.24      839.88    198.52 o
   1  28   5     1078.15     1002.49    146.01 o
   2  28   5      156.28      205.91     91.37 o
   3  28   5     1574.75     1343.83    103.53 o
   4  28   5     1208.89      972.59    174.48 o
   5  28   5      144.25       54.15    102.00 o
   6  28   5       26.37      116.75    114.24 o
   0  29   5       16.23       70.25    184.31 o
   1  29   5     7380.59     6922.74    246.35 o
   2  29   5        6.28      -29.42     98.65 o
   3  29   5     4578.71     4403.47    165.27 o
   4  29   5       23.54      -14.34     94.87 o
   5  29   5     5619.70     5391.77    211.95 o
   1  30   5     9104.90     8782.93    262.96 o
   2  30   5      398.64      308.53    110.34 o
   3  30   5    10599.11    10645.09    277.06 o
   4  30   5        1.00      -95.98     95.98 o
   0  31   5      435.32      328.29    208.66 o
   1  31   5     6673.59     7009.29    225.64 o
   2  31   5       74.94      -99.11     99.11 o
   3  31   5     2500.99     2227.24    142.00 o
   1  32   5      765.11      731.78    111.78 o
   2  32   5        8.54      -19.47    137.02 o
   3  32   5      607.42      516.08    146.06 o
   0   0   6   319020.75   279104.13   7819.42 o
   1   0   6     3650.14     3964.17     72.78 o
   2   0   6     1676.70     1772.75     47.67 o
   3   0   6    39649.18    39064.48    588.21 o
   4   0   6    69872.39    72178.66   1068.62 o
   5   0   6     6337.53     6607.03    137.47 o
   6   0   6     6588.91     6623.48    155.20 o
   7   0   6     5050.22     5012.69    173.38 o
   8   0   6    64145.07    64879.22   1400.39 o
   9   0   6       60.39      -34.68    136.16 o
  10   0   6     4664.26     4278.16    273.18 o
  11   0   6        8.26      181.67    180.89 o
  12   0   6    14920.00    15828.15    597.90 o
   1   1   6      900.27      915.18     34.36 o
   2   1   6   224087.53   212846.34   2148.53 o
   3   1   6     1821.42     1780.68     44.21 o
   4   1   6     1847.80     1700.20     62.93 o
   5   1   6     2624.73     2774.99     65.53 o
   6   1   6    34793.89    34888.05    446.65 o
   7   1   6     2950.73     2921.24     96.74 o
   8   1   6     5596.93     5720.29    171.61 o
   9   1   6     2550.44     2561.93    169.26 o
  10   1   6    10515.75    10527.47    299.35 o
  11   1   6      188.21       70.92    130.85 o
  12   1   6     2947.38     2548.48    194.83 o
   0   2   6    27690.33    29388.76    479.86 o
   1   2   6     1579.72     1531.26     33.94 o
   2   2   6      531.32      488.26     20.38 o
   3   2   6      613.73      674.59     31.51 o
   4   2   6    14175.55    14613.71    184.06 o
   5   2   6      517.91      482.50     40.31 o
   6   2   6       41.54       97.72     38.45 o
   7   2   6       76.06      103.62     54.25 o
   8   2   6     3995.68     3996.75    145.23 o
   9   2   6      117.06      295.13     99.90 o
  10   2   6      204.34      -24.09    110.60 o
  11   2   6       16.04      -24.17    129.72 o
  12   2   6     1497.85     1558.68    176.06 o
   1   3   6     1327.04     1278.30     29.43 o
   2   3   6    12072.81    12297.48    135.65 o
   3   3   6     7404.76     7581.21    109.82 o
   4   3   6      362.59      597.23     53.43 o
   5   3   6     1802.05     1913.18     53.40 o
   6   3   6    14832.49    15334.55    209.92 o
   7   3   6       94.66       84.17     48.08 o
   8   3   6      628.25      608.91     74.85 o
   9   3   6      150.10       74.83     95.47 o
  10   3   6     2271.83     2383.28    174.68 o
  11   3   6      136.52       70.93    130.85 o
  12   3   6      107.64     -144.12    144.12 o
   0   4   6   113582.51   114903.38   1527.56 o
   1   4   6      244.92      258.54     16.08 o
   2   4   6      750.95      712.79     35.11 o
   3   4   6     2516.27     2522.31     48.58 o
   4   4   6   103214.16   100734.84   1200.35 o
   5   4   6     3169.73     3360.55     71.97 o
   6   4   6     7889.46     7956.57    137.72 o
   7   4   6        4.99       90.74     51.05 o
   8   4   6    30905.47    30046.28    791.51 o
   9   4   6       44.47       90.50     86.59 o
  10   4   6     3733.02     3261.40    229.79 o
  11   4   6      212.24       99.03    137.59 o
  12   4   6     3783.24     3672.05    217.55 o
   1   5   6    23104.99    23048.43    237.78 o
   2   5   6    91624.21    92733.59    951.94 o
   3   5   6     5662.75     6190.44     83.36 o
   4   5   6     9961.98     9705.16    156.65 o
   5   5   6       70.79      127.62     31.93 o
   6   5   6   134478.73   133450.80   1591.99 o
   7   5   6      572.61      620.59     59.53 o
   8   5   6     4213.51     4278.48    171.65 o
   9   5   6       79.68      106.03     89.35 o
  10   5   6    23931.29    24101.96    628.24 o
  11   5   6      110.21      -66.21    129.03 o
  12   5   6     2521.01     2038.22    215.10 o
   0   6   6   184035.00   176343.95   2337.43 o
   1   6   6    13240.74    14020.33    145.72 o
   2   6   6     1758.72     1716.76     36.85 o
   3   6   6      321.17      365.75     25.08 o
   4   6   6   100416.36   100178.56   1133.66 o
   5   6   6     3261.76     3572.85     89.89 o
   6   6   6     3954.22     3812.47     97.47 o
   7   6   6       98.81       37.47     50.68 o
   8   6   6    27743.05    27070.06    482.02 o
   9   6   6      112.16      121.50     92.18 o
  10   6   6     3730.41     3664.70    245.87 o
  11   6   6     1177.17     1172.35    157.79 o
  12   6   6     2679.26     2946.19    291.43 o
   1   7   6     9580.24     9817.03    107.24 o
   2   7   6     5461.36     5714.95     74.93 o
   3   7   6     2256.05     2220.64     46.12 o
   4   7   6       21.08      111.47     28.72 o
   5   7   6      521.39      524.16     40.21 o
   6   7   6    16320.63    16655.21    237.08 o
   7   7   6       10.13       29.96     51.47 o
   8   7   6      953.37      918.49     82.13 o
   9   7   6       23.33       30.88     79.00 o
  10   7   6     3394.07     3725.66    168.35 o
  11   7   6       55.82       45.91    131.76 o
  12   7   6       59.60       16.40    286.90 o
   0   8   6    27276.11    28034.32    390.32 o
   1   8   6     3305.12     3380.79     48.36 o
   2   8   6     1185.35     1221.41     30.08 o
   3   8   6      655.03      681.63     28.43 o
   4   8   6     8070.97     8372.71    120.42 o
   5   8   6      104.29      129.52     36.73 o
   6   8   6      159.49      243.75     44.09 o
   7   8   6       33.38       29.62     50.13 o
   8   8   6     2706.84     2596.99     99.70 o
   9   8   6        3.92      -80.20     80.20 o
  10   8   6      161.92      -60.36    104.18 o
  11   8   6      108.96       -4.88    131.97 o
  12   8   6      955.93      717.20    235.79 o
   1   9   6    11577.59    12089.74    128.83 o
   2   9   6   114949.13   113243.65   1073.16 o
   3   9   6       32.50       41.42     20.83 o
   4   9   6     3459.34     3301.68     71.37 o
   5   9   6      456.55      509.93     50.43 o
   6   9   6    27531.71    27609.12    353.44 o
   7   9   6     2633.96     2674.55     82.86 o
   8   9   6     5118.17     4944.46    129.05 o
   9   9   6      749.28      811.32     86.42 o
  10   9   6    11365.54    11043.66    283.60 o
  11   9   6       22.38     -130.55    130.55 o
  12   9   6     2099.44     1895.30    411.75 o
   0  10   6   208679.13   201532.09   2671.78 o
   1  10   6     1251.04     1350.18     32.01 o
   2  10   6       69.84      133.74     20.09 o
   3  10   6    11611.86    11237.58    143.49 o
   4  10   6    64378.17    64690.94    777.29 o
   5  10   6     3280.36     3503.54     84.18 o
   6  10   6     4293.48     4391.61     96.62 o
   7  10   6     2983.54     3141.63     98.06 o
   8  10   6    43529.80    42518.27    583.44 o
   9  10   6      187.00       94.50     78.80 o
  10  10   6     3549.49     3399.64    165.00 o
  11  10   6       15.67     -153.16    153.16 o
   1  11   6      737.49      873.48     38.50 o
   2  11   6   152864.52   148355.42   1511.44 o
   3  11   6     1290.16     1349.22     47.45 o
   4  11   6      678.49      687.51     49.80 o
   5  11   6     1581.40     1461.72     53.90 o
   6  11   6    25049.88    24664.83    315.81 o
   7  11   6     1366.53     1387.43     69.81 o
   8  11   6     3919.30     4009.72    117.30 o
   9  11   6     2430.76     2683.21    115.92 o
  10  11   6     6970.62     7216.74    263.68 o
  11  11   6      288.13      196.99    145.23 o
   0  12   6    10324.60    10735.90    220.99 o
   1  12   6       53.16       52.03     18.11 o
   2  12   6     1764.16     1888.26     43.44 o
   3  12   6     2431.87     2507.22     65.62 o
   4  12   6     4997.71     5401.34    153.07 o
   5  12   6     1711.55     1749.05     64.83 o
   6  12   6       52.44       64.39     42.63 o
   7  12   6        3.80      -50.14     50.14 o
   8  12   6     4996.37     4909.10    142.37 o
   9  12   6      499.51      438.73    103.24 o
  10  12   6      241.16      177.23    135.29 o
  11  12   6      125.30      101.76    143.71 o
   1  13   6      943.15      861.32     27.88 o
   2  13   6     4108.53     4173.90     68.39 o
   3  13   6     2150.21     2171.41     60.00 o
   4  13   6        8.13       88.06     38.56 o
   5  13   6       86.33       56.35     45.82 o
   6  13   6     7228.85     7274.07    148.15 o
   7  13   6        6.56      -21.26     59.11 o
   8  13   6      426.19      382.24     75.45 o
   9  13   6        6.95      -71.15    103.15 o
  10  13   6     1827.07     1778.05    160.95 o
  11  13   6       36.76        6.84    167.00 o
   0  14   6    47920.03    47856.16    867.84 o
   1  14   6     1205.18     1172.86     33.34 o
   2  14   6     1005.92     1096.93     34.51 o
   3  14   6     3957.04     4027.88    114.33 o
   4  14   6    48233.49    47764.00    594.36 o
   5  14   6     2638.41     2689.14     84.88 o
   6  14   6     4961.48     4988.73    157.41 o
   7  14   6       11.48       39.89     58.62 o
   8  14   6    20361.30    19718.53    337.37 o
   9  14   6       21.61       84.44    111.66 o
  10  14   6     2349.77     2454.35    223.57 o
  11  14   6        7.87     -158.45    166.82 o
   1  15   6     2602.99     2624.84     52.30 o
   2  15   6    66555.30    65559.13    747.74 o
   3  15   6      680.62      710.89     46.31 o
   4  15   6     2693.68     2823.58     77.03 o
   5  15   6      226.24      302.60     47.76 o
   6  15   6    69451.88    68797.05    903.91 o
   7  15   6      666.32      711.64     70.06 o
   8  15   6     2193.81     2156.51    107.78 o
   9  15   6        7.28       -4.67     95.74 o
  10  15   6    12238.11    11736.79    338.66 o
  11  15   6      169.99      139.54    216.15 o
   0  16   6    77904.38    76458.91   1394.79 o
   1  16   6     4435.81     4662.03     80.62 o
   2  16   6      827.53      939.72     40.74 o
   3  16   6      342.71      319.69     38.19 o
   4  16   6    47512.16    47160.15    588.64 o
   5  16   6     1219.11     1357.87     63.90 o
   6  16   6     2525.15     2566.69    100.57 o
   7  16   6        3.94      -33.76     61.12 o
   8  16   6    16108.57    15879.91    304.70 o
   9  16   6       44.91       51.32     97.89 o
  10  16   6     2203.40     2250.86    169.17 o
   1  17   6     8772.30     8364.29    133.80 o
   2  17   6     1112.47     1235.28     43.11 o
   3  17   6       19.34       88.01     38.50 o
   4  17   6      371.24      417.42     46.23 o
   5  17   6        1.33        1.83     46.43 o
   6  17   6     8757.70     8791.11    161.08 o
   7  17   6        4.82      -13.12     64.07 o
   8  17   6      559.36      468.50     87.46 o
   9  17   6       51.37       49.49    115.06 o
  10  17   6     2672.23     2778.67    186.32 o
   0  18   6     4395.27     4149.37    132.62 o
   1  18   6       19.21       36.65     27.75 o
   2  18   6      548.41      684.12     43.12 o
   3  18   6      140.50       99.04     43.06 o
   4  18   6     2394.69     2537.26     76.56 o
   5  18   6        6.79       10.48     48.28 o
   6  18   6       53.15       46.97     56.88 o
   7  18   6       50.28       32.70     65.99 o
   8  18   6     1892.00     1730.25    110.10 o
   9  18   6        2.81      -70.72    112.33 o
  10  18   6       96.18      125.90    134.53 o
   1  19   6     4647.49     4340.27     89.92 o
   2  19   6    44294.83    43674.07    570.18 o
   3  19   6      185.23      373.85     53.20 o
   4  19   6     1432.49     1475.44     70.75 o
   5  19   6      125.14       82.69     55.63 o
   6  19   6    13804.10    13341.05    261.72 o
   7  19   6     1581.51     1524.39     90.10 o
   8  19   6     2143.47     2243.37    134.13 o
   9  19   6       57.52       52.03    139.62 o
  10  19   6     6207.97     4946.79    324.09 o
   0  20   6    86003.02    87329.50   1574.70 o
   1  20   6       57.78       66.14     34.66 o
   2  20   6       22.97      113.00     36.67 o
   3  20   6      689.91      719.54     64.96 o
   4  20   6    34777.52    33602.98    532.50 o
   5  20   6      860.46      923.06     71.61 o
   6  20   6     1458.38     1627.47    103.86 o
   7  20   6      638.68      687.78     86.88 o
   8  20   6    17415.77    16419.51    564.39 o
   9  20   6      206.17      -12.22    141.68 o
   1  21   6        9.68       -2.17     37.38 o
   2  21   6    45197.91    45483.56    640.47 o
   3  21   6       29.12      -12.62     52.55 o
   4  21   6      593.34      488.58     69.79 o
   5  21   6       13.72       57.14     65.18 o
   6  21   6    12027.41    11751.34    270.04 o
   7  21   6      218.09      240.27     91.47 o
   8  21   6     2165.61     2266.88    158.92 o
   9  21   6      683.51      547.21    177.58 o
   0  22   6     3608.12     3487.66    190.28 o
   1  22   6      244.29      243.24     43.39 o
   2  22   6      664.01      692.15     49.29 o
   3  22   6     1934.54     1930.22     82.97 o
   4  22   6     1668.66     1657.94     90.99 o
   5  22   6     1311.70     1311.04     94.91 o
   6  22   6       20.71       43.30     73.42 o
   7  22   6       52.66      177.91    104.46 o
   8  22   6     2558.06     2796.26    194.73 o
   9  22   6      174.78      -11.82    252.47 o
   1  23   6     1536.81     1664.57     88.06 o
   2  23   6      536.09      602.64     51.41 o
   3  23   6       27.62       20.59     58.68 o
   4  23   6      170.68      206.18     85.24 o
   5  23   6      158.92      247.88     86.53 o
   6  23   6     2798.08     2854.31    168.99 o
   7  23   6        9.20       97.39    107.95 o
   8  23   6      223.25      117.13    136.65 o
   0  24   6    22500.32    21486.09    901.40 o
   1  24   6      249.81      211.42     63.11 o
   2  24   6      290.32      293.05     76.48 o
   3  24   6      417.59      440.36     70.10 o
   4  24   6    18520.93    18055.31    362.26 o
   5  24   6     1063.33     1076.34    102.25 o
   6  24   6     1127.30     1234.93    124.80 o
   7  24   6       38.17       56.72    107.97 o
   8  24   6     7591.47     7581.79    387.47 o
   1  25   6      102.79       34.45     91.55 o
   2  25   6    27549.10    26732.43    578.55 o
   3  25   6       16.77       -0.93     66.15 o
   4  25   6      826.12      821.96     91.21 o
   5  25   6       66.63      136.91    104.10 o
   6  25   6    22305.16    23020.28    677.73 o
   7  25   6      249.48      278.78    125.39 o
   8  25   6      962.40      516.77    286.56 o
   0  26   6    17521.09    16778.79    751.86 o
   1  26   6       64.92      -43.39     75.77 o
   2  26   6      291.72      310.85     85.69 o
   3  26   6      684.31      625.72     79.08 o
   4  26   6    14597.65    14468.90    381.77 o
   5  26   6      327.91      440.71    104.76 o
   6  26   6     1365.74     1359.31    148.85 o
   7  26   6        9.17      153.21    181.55 o
   1  27   6     1476.76     1345.23    157.75 o
   2  27   6      843.00      914.62    229.02 o
   3  27   6      153.03       66.69     72.54 o
   4  27   6       64.00       47.62     89.67 o
   5  27   6       11.72      -97.37     97.37 o
   6  27   6     2885.17     2974.55    169.42 o
   7  27   6        6.88      503.56    319.94 o
   0  28   6      550.24      689.96    203.79 o
   1  28   6      598.08      614.91     99.19 o
   2  28   6       49.13       -6.61    103.30 o
   3  28   6      175.59       40.03     80.05 o
   4  28   6      906.52     1045.93    111.60 o
   5  28   6        6.11      -58.67    102.97 o
   6  28   6      106.44      130.09    181.65 o
   1  29   6      181.29        1.07    140.83 o
   2  29   6    15715.27    16157.82    593.25 o
   3  29   6       55.87       33.22     84.53 o
   4  29   6      178.41      218.49     99.37 o
   5  29   6      111.56       17.61    118.40 o
   0  30   6    22517.59    22249.77    972.34 o
   1  30   6       49.94      -97.23    142.75 o
   2  30   6       50.35      157.54    113.45 o
   3  30   6      157.96      172.12     90.39 o
   4  30   6    11032.71    10804.20    556.88 o
   1  31   6      182.40       40.11    154.42 o
   2  31   6    10186.66    10141.88    367.16 o
   1   0   7    31437.31    32825.33    488.61 o
   2   0   7      955.35      988.17     46.42 o
   3   0   7   141994.84   137998.39   1997.58 o
   4   0   7      877.32      812.71     56.43 o
   5   0   7    15109.97    15260.25    326.64 o
   6   0   7     1028.93      922.01     82.28 o
   7   0   7    67920.06    67427.73   1246.68 o
   8   0   7     3328.32     3340.13    397.49 o
   9   0   7     3568.13     3704.47    238.36 o
  10   0   7       73.07      -84.02    157.06 o
  11   0   7    15547.57    14510.50    538.27 o
   0   1   7     1070.35     1179.21     45.66 o
   1   1   7    21435.21    22313.37    251.62 o
   2   1   7     1198.60     1208.51     38.03 o
   3   1   7    61070.16    62072.85    646.49 o
   4   1   7     1903.81     1837.71     53.56 o
   5   1   7    41325.86    41760.34    555.23 o
   6   1   7     4674.75     4738.23    110.76 o
   7   1   7     9353.13     9744.60    190.69 o
   8   1   7     1111.78     1024.76    165.65 o
   9   1   7    12031.50    11595.42    300.28 o
  10   1   7       64.45      100.15    112.02 o
  11   1   7     1227.59     1245.85    152.37 o
  12   1   7       86.17     -182.92    302.55 o
   1   2   7      371.07      417.11     27.08 o
   2   2   7     3586.88     3549.37     53.35 o
   3   2   7    19564.24    20538.68    250.34 o
   4   2   7     2492.60     2513.52     63.61 o
   5   2   7     6268.63     6469.34    123.78 o
   6   2   7      176.19      156.43     46.24 o
   7   2   7     3895.24     3950.75    115.45 o
   8   2   7      352.81      463.57     85.15 o
   9   2   7      455.11      389.22    100.18 o
  10   2   7      266.43      258.05    115.12 o
  11   2   7      619.66      320.25    197.47 o
  12   2   7       38.14     -292.82    292.82 o
   0   3   7       50.41       64.37     22.52 o
   1   3   7    15419.32    15640.52    174.59 o
   2   3   7      239.64      201.68     21.18 o
   3   3   7    11526.03    11577.26    152.24 o
   4   3   7     2915.56     2903.40     71.08 o
   5   3   7     3382.08     3812.17     88.11 o
   6   3   7     1533.49     1530.25     60.48 o
   7   3   7      417.86      385.36     63.24 o
   8   3   7       22.16      -77.17     77.17 o
   9   3   7      931.15      893.11    101.12 o
  10   3   7      651.49      658.17    123.27 o
  11   3   7      226.69      184.19    130.26 o
  12   3   7        8.83     -252.47    290.73 o
   1   4   7    34773.57    35322.73    358.29 o
   2   4   7     1792.93     1893.30     45.66 o
   3   4   7    59614.26    61266.91    666.43 o
   4   4   7      357.57      423.41     35.94 o
   5   4   7    26413.15    26810.45    351.19 o
   6   4   7      569.73      610.89     53.16 o
   7   4   7    12808.35    12613.24    243.11 o
   8   4   7      702.48      569.20     76.00 o
   9   4   7     1803.92     1801.92    120.12 o
  10   4   7      346.14      342.41    117.72 o
  11   4   7    15042.19    14946.61    388.96 o
  12   4   7      112.56      -88.33    291.42 o
   0   5   7     6631.07     6807.81    124.19 o
   1   5   7    67270.77    68878.69    681.19 o
   2   5   7    34491.74    35226.38    359.29 o
   3   5   7    38394.90    37997.80    422.82 o
   4   5   7      293.65      340.05     36.43 o
   5   5   7   120936.55   122482.52   1321.98 o
   6   5   7      791.19      924.45     60.77 o
   7   5   7     3663.74     3584.34    116.84 o
   8   5   7       96.35       94.92     70.90 o
   9   5   7    20682.17    20661.77    571.50 o
  10   5   7       13.91       35.56    113.41 o
  11   5   7     1639.85     1963.47    166.93 o
  12   5   7      139.03      262.91    294.90 o
   1   6   7    51443.72    52238.55    521.16 o
   2   6   7     2572.28     2732.21     54.90 o
   3   6   7    38529.47    38803.50    431.40 o
   4   6   7      576.32      580.80     39.65 o
   5   6   7    32480.99    33309.73    442.45 o
   6   6   7     1219.73     1150.61     64.25 o
   7   6   7     6145.36     6396.93    158.32 o
   8   6   7     2615.02     2553.13    110.16 o
   9   6   7     2434.29     2343.09    174.66 o
  10   6   7      504.10      483.58    123.80 o
  11   6   7    12505.86    12328.06    347.94 o
  12   6   7      286.41      511.90    300.47 o
   0   7   7       42.04       46.41     23.69 o
   1   7   7     9535.06     9721.37    125.98 o
   2   7   7       76.98       64.45     19.94 o
   3   7   7     4819.37     4698.87    103.63 o
   4   7   7     2207.89     2231.86     59.94 o
   5   7   7     7175.01     7718.62    152.53 o
   6   7   7       47.72       39.98     44.61 o
   7   7   7       96.08      109.21     58.57 o
   8   7   7       36.58      -31.39     71.35 o
   9   7   7     2117.17     1903.41    150.56 o
  10   7   7      198.86      254.46    110.77 o
  11   7   7      394.78      414.26    138.49 o
  12   7   7        6.83      168.32    293.51 o
   1   8   7     1554.11     1737.87     52.24 o
   2   8   7     2770.77     2827.08     51.76 o
   3   8   7    13077.66    13442.15    177.80 o
   4   8   7     2438.97     2381.98     63.82 o
   5   8   7     6666.18     6890.04    117.80 o
   6   8   7       31.66       36.95     46.23 o
   7   8   7     3300.59     3393.83    118.67 o
   8   8   7      847.90      833.56     84.45 o
   9   8   7      458.96      536.05     90.19 o
  10   8   7      159.99      202.98    108.58 o
  11   8   7      436.71      301.72    139.23 o
   0   9   7     1357.58     1459.60     49.71 o
   1   9   7    22173.88    23155.77    233.87 o
   2   9   7      311.86      242.94     20.28 o
   3   9   7    28393.10    28087.10    339.55 o
   4   9   7      332.06      441.21     40.50 o
   5   9   7    46635.12    47397.08    560.88 o
   6   9   7       81.98      107.07     46.39 o
   7   9   7     5210.24     5492.93    128.09 o
   8   9   7      463.83      441.60     73.51 o
   9   9   7    16110.42    16324.20    464.42 o
  10   9   7      274.99      130.06    109.28 o
  11   9   7     1144.88     1359.94    195.16 o
   1  10   7    32122.59    32696.92    335.02 o
   2  10   7      819.74      819.47     28.83 o
   3  10   7    94808.51    94253.98   1194.06 o
   4  10   7     1731.65     1762.34     58.53 o
   5  10   7    17196.75    17632.57    313.87 o
   6  10   7      921.48      952.56     58.90 o
   7  10   7    42878.37    42510.93    711.66 o
   8  10   7     1142.33     1188.57     85.34 o
   9  10   7     3130.85     3047.52    123.46 o
  10  10   7      139.08      206.34    130.77 o
  11  10   7    11389.62    11046.37    392.83 o
   0  11   7      326.23      333.93     32.13 o
   1  11   7    14554.90    15082.42    179.33 o
   2  11   7      371.89      449.94     36.68 o
   3  11   7    50348.86    49598.09    608.58 o
   4  11   7     3011.63     3042.37    109.39 o
   5  11   7    25350.20    25790.41    388.48 o
   6  11   7     7414.07     7286.51    186.11 o
   7  11   7     7880.05     7772.59    148.38 o
   8  11   7      912.85      954.86     94.85 o
   9  11   7     7226.44     7296.25    201.09 o
  10  11   7        7.62     -122.96    122.96 o
  11  11   7      916.04      902.57    162.18 o
   1  12   7      263.12      308.18     28.57 o
   2  12   7     1367.90     1400.70     44.30 o
   3  12   7    16989.98    16559.66    243.98 o
   4  12   7       19.48      -10.71     42.09 o
   5  12   7      753.79      781.38     57.80 o
   6  12   7      239.41      233.68     62.17 o
   7  12   7     6641.59     6462.60    156.80 o
   8  12   7      116.42       65.46     75.25 o
   9  12   7      271.86      194.57     97.30 o
  10  12   7       73.38       22.09    143.89 o
  11  12   7      908.48      864.38    325.21 o
   0  13   7       45.20       78.78     30.69 o
   1  13   7     8289.67     8537.87    113.42 o
   2  13   7       38.32       45.39     26.37 o
   3  13   7     3856.20     3958.34     91.61 o
   4  13   7     1766.49     1815.47     67.84 o
   5  13   7     4017.57     4089.56    115.53 o
   6  13   7      650.28      604.55     83.64 o
   7  13   7      393.49      402.08     70.94 o
   8  13   7        2.15       13.73     77.40 o
   9  13   7     1232.17     1185.58    121.56 o
  10  13   7      236.79      220.52    129.80 o
  11  13   7      108.38      296.72    214.87 o
   1  14   7    16344.09    17138.16    204.19 o
   2  14   7      381.14      457.30     35.98 o
   3  14   7    42769.59    41942.18    555.83 o
   4  14   7     1625.28     1724.34     89.68 o
   5  14   7    12406.48    12218.38    230.53 o
   6  14   7      175.12      171.25     57.29 o
   7  14   7    13909.08    13939.03    254.02 o
   8  14   7       27.47       37.42     80.04 o
   9  14   7      950.25      944.47    126.88 o
  10  14   7      132.65      178.24    127.99 o
  11  14   7    10193.40    11072.72    737.25 o
   0  15   7     4601.33     4808.27    110.15 o
   1  15   7    42818.62    43282.09    479.46 o
   2  15   7     5560.13     5674.05    100.63 o
   3  15   7    31357.68    31234.96    425.27 o
   4  15   7      133.02      137.61     46.15 o
   5  15   7    50566.35    50984.91    641.04 o
   6  15   7     1293.34     1470.05     78.90 o
   7  15   7     4395.99     4047.16    131.63 o
   8  15   7      294.90      168.53     84.47 o
   9  15   7    10644.01    10295.16    296.73 o
  10  15   7      162.75      173.28    131.69 o
   1  16   7    27594.94    27134.37    342.57 o
   2  16   7     1992.71     2012.03     68.06 o
   3  16   7    18865.29    18996.84    277.16 o
   4  16   7      512.48      546.45     53.30 o
   5  16   7    14442.41    14726.90    316.48 o
   6  16   7      645.02      606.87     63.11 o
   7  16   7     5591.59     5553.13    151.21 o
   8  16   7     1201.94     1435.41    109.10 o
   9  16   7     1703.52     1796.58    158.11 o
  10  16   7      209.88      349.55    137.98 o
   0  17   7      235.09      196.50     32.92 o
   1  17   7     3230.96     3198.66     65.82 o
   2  17   7     1707.08     1761.75     66.48 o
   3  17   7     1267.34     1274.54     65.39 o
   4  17   7     1140.15     1015.15     61.85 o
   5  17   7     8218.49     8192.29    196.94 o
   6  17   7      158.96      104.11     57.54 o
   7  17   7      356.55      326.92     70.57 o
   8  17   7      201.44      244.55     87.28 o
   9  17   7     2158.69     1918.99    172.37 o
  10  17   7        1.09        2.28    130.31 o
   1  18   7      369.51      413.25     38.44 o
   2  18   7     1079.89     1119.03     55.00 o
   3  18   7     6731.73     6746.27    131.00 o
   4  18   7      128.93      162.87     50.69 o
   5  18   7     1034.80     1156.59     70.63 o
   6  18   7       25.45       49.03     57.52 o
   7  18   7     4532.43     4591.82    131.59 o
   8  18   7       58.30      129.61     95.50 o
   9  18   7      208.09      120.71    122.87 o
  10  18   7        5.97      -91.29    150.32 o
   0  19   7       33.98       74.12     31.58 o
   1  19   7    13327.57    13697.87    180.01 o
   2  19   7       20.46       62.69     35.85 o
   3  19   7    12772.95    12708.16    216.24 o
   4  19   7      181.63      211.16     52.99 o
   5  19   7    23019.77    23540.09    483.57 o
   6  19   7       10.51       58.41     65.27 o
   7  19   7     2627.34     2772.46    117.09 o
   8  19   7      144.90        6.45    105.17 o
   9  19   7     8814.87     8690.42    278.51 o
   1  20   7    19451.83    19247.11    242.02 o
   2  20   7      596.54      593.03     51.85 o
   3  20   7    34879.24    35711.27    518.12 o
   4  20   7     1712.69     1940.84     88.41 o
   5  20   7    12422.07    12148.15    228.16 o
   6  20   7      731.94      768.24     80.10 o
   7  20   7    15473.42    14505.11    291.21 o
   8  20   7        6.60        4.28    111.67 o
   9  20   7     1829.92     1928.65    190.24 o
   0  21   7      799.93      878.08    105.83 o
   1  21   7     7576.11     7638.08    134.63 o
   2  21   7      123.73      165.19     50.70 o
   3  21   7    14710.07    15326.70    273.39 o
   4  21   7      902.35      976.44     79.40 o
   5  21   7    14896.50    14490.07    304.48 o
   6  21   7     1465.79     1649.25    127.12 o
   7  21   7     2921.22     2705.36    153.66 o
   8  21   7      299.21       58.99    128.60 o
   9  21   7     5359.69     5134.70    317.89 o
   1  22   7      112.66      167.21     55.47 o
   2  22   7      130.84       97.40     50.76 o
   3  22   7     7199.17     7143.48    164.02 o
   4  22   7       65.37       13.36     65.94 o
   5  22   7      138.98      189.68     80.11 o
   6  22   7      103.80       62.15     86.20 o
   7  22   7     3498.62     2946.94    168.96 o
   8  22   7      238.90      219.30    126.19 o
   9  22   7      176.70     -264.99    264.99 o
   0  23   7      372.50      349.14    121.72 o
   1  23   7     3113.55     3392.25    121.30 o
   2  23   7       44.30      -16.26     51.07 o
   3  23   7      165.77      192.11     69.65 o
   4  23   7      109.73      142.30     69.37 o
   5  23   7     3183.65     3425.69    155.32 o
   6  23   7       39.55       78.07    130.46 o
   7  23   7      106.56      131.35    124.96 o
   8  23   7        3.51        8.67    168.20 o
   1  24   7     8862.30     9268.86    283.04 o
   2  24   7       41.97       16.88     57.93 o
   3  24   7    14434.94    14796.99    304.43 o
   4  24   7      295.23      401.13     82.11 o
   5  24   7     5804.45     5619.53    198.45 o
   6  24   7       95.49      240.04    104.03 o
   7  24   7     5400.55     5355.34    446.03 o
   8  24   7       37.97     -246.91    246.91 o
   0  25   7     1354.44     1610.83    239.26 o
   1  25   7    15148.81    14994.42    379.56 o
   2  25   7      536.30      613.63     98.30 o
   3  25   7    13144.23    13564.67    302.49 o
   4  25   7      342.62      496.97    116.74 o
   5  25   7    15189.86    15178.74    366.65 o
   6  25   7      854.67     1030.38    184.51 o
   7  25   7     2335.97     2012.88    227.71 o
   1  26   7     7966.31     7402.17    231.85 o
   2  26   7      703.83      885.74    133.69 o
   3  26   7     8309.88     9045.01    220.11 o
   4  26   7        3.03       24.68     87.04 o
   5  26   7     3236.68     3201.77    157.58 o
   6  26   7      134.50      202.77    174.58 o
   7  26   7     4797.86     3952.66    392.97 o
   0  27   7      104.23      -70.25    184.31 o
   1  27   7     1385.10     1229.01    171.52 o
   2  27   7      434.07      402.09    103.68 o
   3  27   7      891.66      949.27    103.27 o
   4  27   7      125.85       -9.78    163.43 o
   5  27   7     2479.23     2792.03    175.38 o
   6  27   7       49.95     -127.64    212.83 o
   1  28   7      124.51       82.32    149.54 o
   2  28   7      121.10      191.21    115.43 o
   3  28   7     2329.02     2421.09    127.94 o
   4  28   7       30.67     -103.14    120.27 o
   5  28   7      104.95      130.58    107.89 o
   6  28   7       12.51      335.24    303.25 o
   0  29   7       13.38      -33.39    202.40 o
   1  29   7     5550.70     5512.81    298.16 o
   2  29   7       21.58      -82.79    110.84 o
   3  29   7     5177.54     5368.76    187.47 o
   4  29   7       55.01      -10.24     99.35 o
   5  29   7     5395.26     6364.73    554.33 o
   1  30   7     5862.95     6765.30    341.88 o
   2  30   7      399.67      331.71    123.71 o
   3  30   7     9717.06    10043.36    538.03 o
   0  31   7      206.24      318.55    236.48 o
   1  31   7     3114.38     3224.81    244.46 o
   2  31   7        0.55     -121.02    146.06 o
   0   0   8     7335.48     7969.11    246.12 o
   1   0   8     7019.73     7050.09    130.24 o
   2   0   8     5388.39     5679.33    114.64 o
   3   0   8     2311.43     2048.46     76.26 o
   4   0   8   161560.70   153464.89   2716.99 o
   5   0   8      556.51      638.68     68.44 o
   6   0   8     4771.77     4948.07    163.23 o
   7   0   8     1056.91     1177.49    102.54 o
   8   0   8    36243.70    33561.67    932.30 o
   9   0   8     2055.99     2109.67    197.56 o
  10   0   8     2278.52     1942.86    207.20 o
  11   0   8      766.00      679.34    206.53 o
   1   1   8      329.59      299.05     23.89 o
   2   1   8   134979.88   133728.25   1360.28 o
   3   1   8      845.54      935.08     38.67 o
   4   1   8     2028.84     2134.28     67.67 o
   5   1   8     2327.22     2317.74     77.88 o
   6   1   8    42033.91    42082.14    567.22 o
   7   1   8      380.29      348.77     64.26 o
   8   1   8     3117.21     2957.16    127.74 o
   9   1   8      778.78      582.13    110.44 o
  10   1   8     7152.42     7172.07    243.28 o
  11   1   8      361.66      245.36    138.36 o
   0   2   8    22442.63    22178.52    377.74 o
   1   2   8      592.93      622.45     28.51 o
   2   2   8      638.73      638.30     29.71 o
   3   2   8      762.03      960.09     69.36 o
   4   2   8    12348.71    12546.25    194.81 o
   5   2   8     1144.22     1112.20     58.13 o
   6   2   8      569.02      597.70     55.52 o
   7   2   8      241.71      231.03     62.48 o
   8   2   8     4246.36     4306.55    165.48 o
   9   2   8      351.11      280.82    102.42 o
  10   2   8      267.25      380.79    119.59 o
  11   2   8        8.01      -51.15    130.33 o
   1   3   8     3122.06     3292.64     61.72 o
   2   3   8    20371.12    20822.29    240.06 o
   3   3   8      303.71      394.82     28.85 o
   4   3   8     1274.45     1232.55     56.60 o
   5   3   8       27.79        5.48     40.89 o
   6   3   8     9215.60     9107.60    176.14 o
   7   3   8      162.18      179.57     63.28 o
   8   3   8       89.09       15.40     78.29 o
   9   3   8      643.47      569.41    108.91 o
  10   3   8     1105.17     1087.40    136.36 o
  11   3   8       51.70     -106.08    132.48 o
   0   4   8   109612.12   105546.63   1412.53 o
   1   4   8     8340.95     8549.08     99.84 o
   2   4   8     1177.38     1276.19     39.70 o
   3   4   8     1781.65     2020.27     49.08 o
   4   4   8    77044.89    75789.48    966.96 o
   5   4   8     1528.51     1614.35     65.17 o
   6   4   8     3861.76     3680.37    108.03 o
   7   4   8      703.86      780.57     73.90 o
   8   4   8    11992.12    11659.11    239.84 o
   9   4   8      432.72      392.51     97.80 o
  10   4   8     3390.03     3435.42    175.29 o
  11   4   8        6.90      106.23    128.74 o
   1   5   8      112.78      126.28     23.79 o
   2   5   8    88650.74    88004.50    945.82 o
   3   5   8    10956.29    11339.96    146.77 o
   4   5   8     3553.06     3608.46    102.94 o
   5   5   8      865.93      875.71     62.33 o
   6   5   8    47447.01    47111.32    721.50 o
   7   5   8     1123.62     1155.99     89.17 o
   8   5   8     4076.56     4042.49    135.33 o
   9   5   8       53.56       58.74     90.29 o
  10   5   8    33117.38    32777.84    711.15 o
  11   5   8      355.57      346.95    139.35 o
   0   6   8   140351.16   136265.63   1817.59 o
   1   6   8     3967.84     4155.01     60.70 o
   2   6   8       67.33      175.88     30.41 o
   3   6   8     3266.02     3411.56     64.69 o
   4   6   8   112122.35   109790.05   1243.83 o
   5   6   8      570.12      569.56     65.06 o
   6   6   8     3062.55     2860.78    102.94 o
   7   6   8     1032.98      829.49     75.80 o
   8   6   8     7147.23     7224.12    193.60 o
   9   6   8      289.74      203.52     94.79 o
  10   6   8     3534.73     3539.02    256.10 o
  11   6   8        2.74      -75.36    128.62 o
   1   7   8     1416.98     1470.30     35.07 o
   2   7   8     7357.34     7594.85    119.53 o
   3   7   8     1082.77     1240.20     43.85 o
   4   7   8     2649.04     2783.98     74.95 o
   5   7   8      149.86      142.23     46.74 o
   6   7   8     7883.53     8059.63    175.14 o
   7   7   8       24.19       -3.34     60.79 o
   8   7   8       34.44      101.06     72.41 o
   9   7   8      349.93      329.95     97.83 o
  10   7   8     2807.18     3079.55    174.53 o
  11   7   8       37.15      -65.03    125.79 o
   0   8   8    16738.00    16749.02    249.74 o
   1   8   8     1412.83     1389.60     34.45 o
   2   8   8      898.61     1014.30     38.15 o
   3   8   8      515.79      461.59     36.09 o
   4   8   8    12678.62    12578.73    197.64 o
   5   8   8      635.83      758.85     54.60 o
   6   8   8      347.01      436.66     63.51 o
   7   8   8      235.63      109.77     67.55 o
   8   8   8     2420.18     2279.79    161.00 o
   9   8   8      122.27      -27.25     85.36 o
  10   8   8      324.47      248.20    107.80 o
  11   8   8        1.69      -90.52    159.44 o
   1   9   8      779.88      791.41     29.76 o
   2   9   8    57195.07    56616.52    651.26 o
   3   9   8     3283.70     3485.51     89.61 o
   4   9   8     3305.23     3326.79     86.19 o
   5   9   8     2292.77     2322.10     75.96 o
   6   9   8    32723.76    31840.35    525.22 o
   7   9   8      529.89      500.23     68.94 o
   8   9   8     2870.26     2880.72    113.14 o
   9   9   8      824.14      799.91     92.11 o
  10   9   8     8354.66     8243.33    311.71 o
  11   9   8      350.15      264.33    164.61 o
   0  10   8    23074.94    22997.37    358.52 o
   1  10   8     3802.87     3794.26     70.73 o
   2  10   8     3911.67     4094.47     82.94 o
   3  10   8     1070.00     1080.97     53.27 o
   4  10   8   117269.55   113898.38   1417.65 o
   5  10   8      262.25      334.60     46.14 o
   6  10   8     2015.00     2074.95     85.11 o
   7  10   8      684.27      705.37     93.76 o
   8  10   8    26514.45    26365.40    580.71 o
   9  10   8     1501.43     1734.98    118.58 o
  10  10   8     1999.22     1987.58    166.42 o
  11  10   8      435.10      403.40    328.29 o
   1  11   8      226.42      356.10     70.05 o
   2  11   8   111760.04   107162.27   1351.15 o
   3  11   8       37.74       58.22     39.55 o
   4  11   8      956.41     1080.88     64.67 o
   5  11   8     1031.90      976.51     90.38 o
   6  11   8    29409.36    30321.92    642.99 o
   7  11   8      259.10      324.05     76.40 o
   8  11   8     2497.85     2445.02    133.13 o
   9  11   8      305.74       91.07    107.14 o
  10  11   8     4797.40     4638.62    243.77 o
   0  12   8      735.13      806.57     44.91 o
   1  12   8      112.93      172.59     32.27 o
   2  12   8      465.33      544.56     42.60 o
   3  12   8      929.53      832.58     56.19 o
   4  12   8     5646.73     5686.16    130.06 o
   5  12   8      372.27      362.04     58.91 o
   6  12   8     1912.73     1844.75     93.86 o
   7  12   8      114.99      106.45     73.18 o
   8  12   8     4629.67     4667.60    176.25 o
   9  12   8      462.28      466.13    120.93 o
  10  12   8       72.97       90.25    181.68 o
  11  12   8       37.57       76.51    287.95 o
   1  13   8      943.53      916.70     42.98 o
   2  13   8     6448.16     6307.66    119.02 o
   3  13   8       93.88       20.80     41.07 o
   4  13   8     1152.24     1139.29     62.77 o
   5  13   8        6.89      -12.15     53.95 o
   6  13   8     5448.23     5580.69    155.85 o
   7  13   8       45.97      -53.46     70.96 o
   8  13   8       23.39       -5.89     92.14 o
   9  13   8      483.46      436.82    119.39 o
  10  13   8      826.66      741.71    164.54 o
  11  13   8       36.76      224.65    302.55 o
   0  14   8    36438.20    35777.83    593.85 o
   1  14   8     5883.38     5980.51    109.66 o
   2  14   8      648.26      752.73     49.11 o
   3  14   8      161.66      180.12     43.92 o
   4  14   8    33806.71    32933.48    454.72 o
   5  14   8     1791.28     1956.82     81.32 o
   6  14   8     2971.95     2825.44    110.71 o
   7  14   8      177.00      159.81     77.12 o
   8  14   8    10487.21    10003.48    257.48 o
   9  14   8      391.13      174.97    146.58 o
  10  14   8     1791.36     1759.82    163.47 o
   1  15   8       40.03      100.18     34.19 o
   2  15   8    71473.85    69597.20    895.22 o
   3  15   8     3920.13     4100.82    100.57 o
   4  15   8      864.21      924.45     80.66 o
   5  15   8      337.37      258.40     58.58 o
   6  15   8    29628.44    28922.79    482.46 o
   7  15   8      456.44      383.58     90.25 o
   8  15   8     2052.33     2103.30    132.10 o
   9  15   8       51.36     -108.26    108.26 o
  10  15   8    15319.28    14833.52    581.06 o
   0  16   8    63589.18    63819.09   1032.60 o
   1  16   8     1489.33     1520.45     58.94 o
   2  16   8       23.62       58.80     40.34 o
   3  16   8     1341.28     1306.00     63.35 o
   4  16   8    55822.96    55394.14    780.00 o
   5  16   8      252.08      143.87     57.01 o
   6  16   8     2196.63     2159.98     97.81 o
   7  16   8      726.05      661.62     97.20 o
   8  16   8     4701.99     4515.54    188.58 o
   9  16   8      189.08      177.07    121.07 o
  10  16   8     2261.64     2249.78    176.09 o
   1  17   8       41.47       66.74     44.53 o
   2  17   8      662.00      832.12     54.91 o
   3  17   8     1086.39      966.09     59.43 o
   4  17   8     1733.26     1735.87     74.81 o
   5  17   8      141.47      145.38     57.50 o
   6  17   8     3846.75     3921.38    123.71 o
   7  17   8       63.07      -38.86     79.56 o
   8  17   8       13.82       62.32    105.74 o
   9  17   8       69.23      -86.75    115.13 o
  10  17   8     2883.03     2949.67    324.11 o
   0  18   8     1694.86     1826.79    146.07 o
   1  18   8      295.98      320.57     49.90 o
   2  18   8       22.42       -4.14     44.19 o
   3  18   8      432.64      393.44     52.54 o
   4  18   8     2863.59     2870.05    111.96 o
   5  18   8       37.06      -26.90     57.88 o
   6  18   8      398.48      477.96     76.08 o
   7  18   8      102.12       28.30     80.24 o
   8  18   8     1903.65     1888.19    143.23 o
   9  18   8       29.66      -35.23    119.88 o
   1  19   8      598.16      835.01     57.93 o
   2  19   8    22775.12    22268.82    340.85 o
   3  19   8     2150.45     2234.06     88.23 o
   4  19   8      964.72      980.58     69.35 o
   5  19   8      756.04      680.94     69.06 o
   6  19   8    16560.51    15835.38    281.41 o
   7  19   8      380.80      327.16     92.49 o
   8  19   8     1241.62     1421.53    139.17 o
   9  19   8      375.97      256.31    128.97 o
   0  20   8    29500.83    28382.17    551.29 o
   1  20   8      739.19      815.41     61.51 o
   2  20   8      805.77      831.69     59.31 o
   3  20   8      191.27      204.19     56.85 o
   4  20   8    52988.60    53173.62    757.01 o
   5  20   8       50.41       47.53     67.90 o
   6  20   8      705.73      779.25     93.82 o
   7  20   8      230.30      220.26     95.38 o
   8  20   8    11604.46    11477.03    370.98 o
   9  20   8      615.35      737.39    196.48 o
   1  21   8      344.42      284.97     45.67 o
   2  21   8    33775.67    33360.64    526.85 o
   3  21   8       31.27       93.30     60.76 o
   4  21   8     1063.69     1326.11     98.28 o
   5  21   8      347.08      447.64     80.00 o
   6  21   8    12288.18    12443.70    419.97 o
   7  21   8      191.82      192.15    109.62 o
   8  21   8     1548.47     1536.04    165.91 o
   0  22   8      256.05      392.31    114.11 o
   1  22   8      424.96      446.16     81.20 o
   2  22   8      224.52      268.96     56.55 o
   3  22   8      415.85      516.23     73.87 o
   4  22   8     2422.68     2683.69    181.70 o
   5  22   8       24.65       53.18    119.04 o
   6  22   8      776.20      797.13    101.86 o
   7  22   8       15.29      -23.24    103.98 o
   8  22   8     2181.52     2109.65    228.06 o
   1  23   8       26.98       -6.52     45.79 o
   2  23   8      422.47      487.97     64.89 o
   3  23   8      124.12      101.45     65.94 o
   4  23   8      795.66      864.35     90.61 o
   5  23   8        5.57       45.99     83.02 o
   6  23   8     1988.13     1989.35    155.67 o
   7  23   8        2.98        2.60    108.58 o
   8  23   8       66.56      131.45    266.39 o
   0  24   8    17462.35    17763.15    510.45 o
   1  24   8     1540.00     1576.58     95.38 o
   2  24   8       29.68       42.09     63.40 o
   3  24   8        8.89      -46.80     64.83 o
   4  24   8    14493.62    15051.16    574.72 o
   5  24   8      773.76      832.17    166.15 o
   6  24   8      674.61      728.50    121.33 o
   7  24   8       10.62     -157.16    219.44 o
   1  25   8       47.54        3.54     77.48 o
   2  25   8    30049.08    30588.02    601.46 o
   3  25   8      702.62      683.56     91.40 o
   4  25   8      326.51      465.55     97.42 o
   5  25   8       99.84       46.81     99.05 o
   6  25   8    12450.61    12301.06    334.88 o
   7  25   8      133.39      -95.29    253.87 o
   0  26   8    14263.79    13913.23    692.04 o
   1  26   8      671.02      657.24     93.88 o
   2  26   8      184.95      258.66     96.62 o
   3  26   8      123.93      149.36     83.64 o
   4  26   8    13996.32    13874.17    341.77 o
   5  26   8      181.71      148.56    103.04 o
   6  26   8     1073.60     1163.98    217.06 o
   1  27   8        9.08      -51.26     83.68 o
   2  27   8      655.94      677.38    112.42 o
   3  27   8      363.09      482.67     89.48 o
   4  27   8      199.78      117.76     97.51 o
   5  27   8       19.87      123.63    108.64 o
   6  27   8     1288.98     1161.52    289.34 o
   0  28   8      205.83      219.09    218.39 o
   1  28   8        1.68      -88.38    147.06 o
   2  28   8      195.17      179.30    108.94 o
   3  28   8      201.78       79.84     85.86 o
   4  28   8      425.50      419.66    183.51 o
   5  28   8       11.83      125.56    228.48 o
   1  29   8      155.19      171.87    178.75 o
   2  29   8    10764.58    10505.42    450.23 o
   3  29   8      442.28      331.84    133.28 o
   4  29   8       82.45      -96.86    308.46 o
   0  30   8    11090.83    10451.62    612.06 o
   1  30   8      111.79      429.08    229.17 o
   2  30   8      145.35      164.86    125.60 o
   1   0   9    61419.41    61324.67    983.77 o
   2   0   9     2316.20     2393.01     79.69 o
   3   0   9    78815.65    78873.91   1260.22 o
   4   0   9      414.88      510.60     66.47 o
   5   0   9     4302.25     4459.59    150.61 o
   6   0   9     1119.66     1158.25    126.69 o
   7   0   9    50339.79    48777.50   1073.77 o
   8   0   9     1887.62     1960.34    320.98 o
   9   0   9     2561.12     2373.66    226.74 o
  10   0   9      316.47      229.46    288.99 o
  11   0   9    13637.45    12330.98    492.18 o
   0   1   9     2749.34     2889.80     97.83 o
   1   1   9    58195.15    58712.16    703.85 o
   2   1   9     3639.17     3614.90     69.34 o
   3   1   9    30208.00    30704.89    382.43 o
   4   1   9     1055.07     1086.27     57.90 o
   5   1   9     8770.96     8893.96    159.44 o
   6   1   9     1358.36     1459.52     73.74 o
   7   1   9     6236.33     6196.91    151.86 o
   8   1   9     1011.36     1014.48     99.83 o
   9   1   9    12515.43    11784.25    305.08 o
  10   1   9     1179.11     1034.48    142.92 o
  11   1   9      708.23      639.32    147.03 o
   1   2   9     8362.48     8986.28    132.72 o
   2   2   9      698.07      694.55     35.12 o
   3   2   9     4859.68     4789.21     86.59 o
   4   2   9     2659.76     2634.10     82.54 o
   5   2   9     1083.76     1042.32     60.08 o
   6   2   9     1810.42     1747.27     81.82 o
   7   2   9      969.51      993.39    119.78 o
   8   2   9       73.65      121.24     90.65 o
   9   2   9      845.74      752.58    118.59 o
  10   2   9      157.91       -2.24    116.50 o
  11   2   9      866.54      737.59    148.81 o
   0   3   9     8485.23     8506.03    155.93 o
   1   3   9     2100.02     2449.10     66.50 o
   2   3   9        0.65      -24.50     24.50 o
   3   3   9     5767.37     5729.87    104.97 o
   4   3   9      344.75      342.35     44.17 o
   5   3   9     2869.80     2763.00     88.63 o
   6   3   9      300.67      369.99     60.44 o
   7   3   9     2985.29     3071.37    113.30 o
   8   3   9        4.67      -80.59     80.59 o
   9   3   9     1449.04     1387.63    129.30 o
  10   3   9      377.05      365.91    122.45 o
  11   3   9      150.20      245.30    138.61 o
   1   4   9    29245.92    30043.81    325.91 o
   2   4   9      980.36     1012.51     47.90 o
   3   4   9    25900.57    26614.41    339.13 o
   4   4   9      159.72      196.46     42.15 o
   5   4   9    15167.21    15355.36    320.31 o
   6   4   9     1595.20     1675.48     85.59 o
   7   4   9    26888.03    26461.70    441.11 o
   8   4   9      113.66      100.26     79.27 o
   9   4   9     2361.02     2473.58    133.85 o
  10   4   9       86.49       33.62    121.33 o
  11   4   9     6762.09     6843.66    257.80 o
   0   5   9      628.57      496.66     44.05 o
   1   5   9    54167.11    54748.45    573.42 o
   2   5   9    22358.54    22467.11    263.23 o
   3   5   9    14704.72    14990.96    235.81 o
   4   5   9     3785.45     3860.29     94.76 o
   5   5   9    79684.19    77299.46   1144.69 o
   6   5   9     2027.58     2037.59     89.66 o
   7   5   9     8056.24     8272.79    189.05 o
   8   5   9      434.17      542.34     83.45 o
   9   5   9    29744.41    28513.93    533.26 o
  10   5   9     1365.56     1205.55    143.24 o
  11   5   9      773.29      648.62    149.96 o
   1   6   9    31119.71    31589.78    342.21 o
   2   6   9     2629.77     2721.29     64.39 o
   3   6   9    16889.07    17493.65    227.32 o
   4   6   9      385.48      376.25     48.03 o
   5   6   9    24679.58    24776.07    404.32 o
   6   6   9     1601.27     1663.67     99.27 o
   7   6   9    14660.74    14185.04    279.60 o
   8   6   9      325.21      257.32     78.38 o
   9   6   9     2926.00     2910.94    142.14 o
  10   6   9       69.11       32.34    122.61 o
  11   6   9     5016.25     4694.24    254.33 o
   0   7   9     6389.75     6306.49    128.75 o
   1   7   9     2294.10     2400.30     54.27 o
   2   7   9       43.54       36.93     28.89 o
   3   7   9      937.93      900.55     42.23 o
   4   7   9        9.67      -42.18     42.18 o
   5   7   9     6962.24     7022.27    156.17 o
   6   7   9      309.15      246.02     62.22 o
   7   7   9     1507.24     1457.49     89.77 o
   8   7   9       76.18       87.54     73.44 o
   9   7   9     2861.71     2881.90    142.90 o
  10   7   9      291.11      155.66    119.64 o
  11   7   9       95.61     -265.69    265.69 o
   1   8   9     7522.78     7920.63    114.62 o
   2   8   9      879.82      946.85     45.51 o
   3   8   9     3361.86     3594.10    117.04 o
   4   8   9     2468.13     2598.33     83.76 o
   5   8   9     1925.88     2039.80     80.49 o
   6   8   9     1192.77     1262.86     75.92 o
   7   8   9      472.81      393.68     75.35 o
   8   8   9       19.06       62.26     75.55 o
   9   8   9      866.29      958.84    100.21 o
  10   8   9       90.88      139.38    121.89 o
  11   8   9      747.81      315.77    303.25 o
   0   9   9      257.43      166.07     44.27 o
   1   9   9    48815.06    49345.96    569.62 o
   2   9   9     1099.44     1064.43     50.43 o
   3   9   9    13506.37    13893.89    215.23 o
   4   9   9      513.76      434.14     47.92 o
   5   9   9    17843.25    17124.29    278.05 o
   6   9   9      377.39      462.20     65.04 o
   7   9   9     3000.35     3051.31    108.55 o
   8   9   9      794.12      854.86     85.40 o
   9   9   9    15546.02    15005.51    344.81 o
  10   9   9      484.22      531.36    134.30 o
  11   9   9      563.41      904.18    333.16 o
   1  10   9    52079.34    53453.90    615.58 o
   2  10   9     2347.33     2286.00     64.19 o
   3  10   9    52262.73    52132.10    643.50 o
   4  10   9      168.42      159.68     57.82 o
   5  10   9     6228.15     6020.99    153.10 o
   6  10   9      973.61      977.42     94.59 o
   7  10   9    31293.16    30818.65    513.94 o
   8  10   9     1262.97     1350.05    114.52 o
   9  10   9     2530.79     2513.63    175.48 o
  10  10   9      201.63      284.61    206.27 o
   0  11   9     4356.39     4340.05    117.55 o
   1  11   9    35514.01    35533.65    445.23 o
   2  11   9     4315.23     4024.57     94.20 o
   3  11   9    27732.40    27143.04    379.25 o
   4  11   9      788.61      732.73     70.66 o
   5  11   9     4133.75     4434.50    146.69 o
   6  11   9     1324.24     1350.09     96.89 o
   7  11   9     5792.65     5659.88    181.50 o
   8  11   9      811.72      675.27    107.00 o
   9  11   9     7833.37     7311.42    247.83 o
  10  11   9     1216.26     1307.27    348.62 o
   1  12   9     2555.74     2512.34     71.13 o
   2  12   9       56.46       68.79     39.61 o
   3  12   9     6729.77     6819.78    132.59 o
   4  12   9     1665.94     1703.04     72.75 o
   5  12   9       61.85       30.29     61.00 o
   6  12   9     1027.75      965.83     89.93 o
   7  12   9     3724.84     3619.68    147.92 o
   8  12   9       92.54      254.95    107.12 o
   9  12   9      250.49      260.06    116.92 o
  10  12   9       54.78      209.38    155.75 o
   0  13   9     3299.83     3184.03    101.78 o
   1  13   9      971.37     1084.46     51.67 o
   2  13   9      158.79      132.66     41.18 o
   3  13   9     3029.16     3153.63     99.37 o
   4  13   9      272.50      279.27     52.03 o
   5  13   9     3378.77     3180.85    114.04 o
   6  13   9      198.40      320.95     80.29 o
   7  13   9     1166.28     1164.24    107.26 o
   8  13   9        3.87      -57.30     99.67 o
   9  13   9     1633.93     1851.01    147.51 o
  10  13   9      219.57       94.14    151.15 o
   1  14   9    17003.92    17496.26    255.85 o
   2  14   9      199.87      215.80     50.05 o
   3  14   9    22293.18    22758.77    329.27 o
   4  14   9       23.72       17.33     50.37 o
   5  14   9     5951.65     5848.24    142.68 o
   6  14   9      693.29      687.51     90.53 o
   7  14   9    23650.58    22789.45    541.11 o
   8  14   9        8.53        0.63    101.96 o
   9  14   9     1186.62     1160.63    135.15 o
  10  14   9       90.11      -53.10    137.98 o
   0  15   9      794.26      730.51     66.90 o
   1  15   9    33930.64    34328.57    463.10 o
   2  15   9     5820.44     5597.44    118.11 o
   3  15   9    14560.45    14189.70    226.18 o
   4  15   9     2997.73     2945.81    112.19 o
   5  15   9    32739.48    32441.13    488.88 o
   6  15   9      587.05      530.78     82.98 o
   7  15   9     7697.08     7876.96    220.63 o
   8  15   9      218.49      273.91    118.66 o
   9  15   9    13850.38    13174.26    392.12 o
  10  15   9      718.81      663.28    190.75 o
   1  16   9    14539.75    14678.55    224.48 o
   2  16   9     1559.44     1606.19     65.61 o
   3  16   9    10857.61    10873.69    188.14 o
   4  16   9      123.71      124.00     53.73 o
   5  16   9    13021.79    12825.01    235.16 o
   6  16   9      860.11      799.78     88.41 o
   7  16   9     9095.49     9054.37    245.58 o
   8  16   9      414.38      262.00    112.80 o
   9  16   9     1832.39     1833.83    153.50 o
  10  16   9       69.31      375.58    260.82 o
   0  17   9     2853.27     2639.58    106.93 o
   1  17   9     1595.17     1624.13     66.38 o
   2  17   9      456.27      553.38     52.21 o
   3  17   9       78.94       52.35     48.72 o
   4  17   9      243.67      213.24     58.40 o
   5  17   9     8353.36     8321.97    179.40 o
   6  17   9       17.88       81.39     76.04 o
   7  17   9      303.40      400.76     96.25 o
   8  17   9      150.42      130.31     99.95 o
   9  17   9     2726.74     2726.67    245.45 o
   1  18   9     1709.77     1781.33     85.51 o
   2  18   9      163.60      150.21     50.57 o
   3  18   9     3138.00     3117.08    137.98 o
   4  18   9     1344.68     1379.41     77.11 o
   5  18   9      241.86      314.89     69.66 o
   6  18   9      378.12      291.68     86.33 o
   7  18   9     1448.03     1331.33    113.50 o
   8  18   9        9.40      -16.27     98.94 o
   9  18   9      293.34      406.11    130.85 o
   0  19   9      217.47      260.84     63.65 o
   1  19   9    22126.17    22741.17    348.39 o
   2  19   9      291.94      300.05     53.76 o
   3  19   9     7471.40     7641.49    164.19 o
   4  19   9       92.23      191.25     60.16 o
   5  19   9    12399.24    12357.93    243.46 o
   6  19   9      171.16      165.16     85.76 o
   7  19   9     1437.63     1355.83    130.33 o
   8  19   9      393.62      245.47    118.38 o
   9  19   9     8014.64     8141.79    538.33 o
   1  20   9    26096.66    27588.77    413.45 o
   2  20   9     1683.44     1719.73     74.29 o
   3  20   9    18692.52    18640.16    304.41 o
   4  20   9       80.95      203.41     62.19 o
   5  20   9     6173.15     6162.90    167.34 o
   6  20   9      544.95      465.40     92.59 o
   7  20   9    10875.87    10779.50    296.41 o
   8  20   9      462.88      583.45    127.79 o
   0  21   9      976.02     1120.24     95.50 o
   1  21   9    14887.52    14998.42    249.53 o
   2  21   9     1291.66     1239.18     81.02 o
   3  21   9     8390.38     8630.45    264.34 o
   4  21   9      484.22      391.23     76.27 o
   5  21   9     4094.71     4350.45    172.98 o
   6  21   9      166.23      108.17     89.92 o
   7  21   9     2240.07     2458.39    178.67 o
   8  21   9      351.48      306.31    174.68 o
   1  22   9     1097.04     1191.08     69.42 o
   2  22   9        5.86      -26.36     71.66 o
   3  22   9     4115.10     4293.56    142.48 o
   4  22   9      291.84      225.24     80.50 o
   5  22   9       37.06       27.89     89.85 o
   6  22   9      294.22      164.62    103.84 o
   7  22   9     2387.00     2636.27    185.68 o
   0  23   9      111.40      143.56     77.05 o
   1  23   9      649.74      811.30     64.51 o
   2  23   9       13.61      -48.13     75.26 o
   3  23   9      242.93      274.12     90.97 o
   4  23   9      213.80      119.86     79.41 o
   5  23   9     3183.18     3185.33    140.27 o
   6  23   9      158.72      124.24    104.72 o
   7  23   9      148.70       50.73    158.06 o
   1  24   9     8446.32     8342.89    189.32 o
   2  24   9      145.67       89.21     64.49 o
   3  24   9     9212.09     9187.12    219.70 o
   4  24   9       30.44      -48.79     80.71 o
   5  24   9     3224.04     3315.36    158.29 o
   6  24   9      201.12      -14.67    107.58 o
   7  24   9     7729.46     7882.36    550.85 o
   0  25   9      960.31     1076.23    100.49 o
   1  25   9    11540.33    11593.75    241.56 o
   2  25   9     1081.21     1155.57     81.31 o
   3  25   9     7199.42     6987.07    338.31 o
   4  25   9      917.93      985.00    115.25 o
   5  25   9    10027.11    10309.79    321.72 o
   6  25   9       33.30      163.45    253.87 o
   1  26   9     4185.25     4438.06    185.99 o
   2  26   9      402.49      516.26     75.95 o
   3  26   9     6278.41     6448.89    304.98 o
   4  26   9        3.21       58.50     99.08 o
   5  26   9     3069.27     2879.04    175.38 o
   6  26   9      253.26       68.16    255.26 o
   0  27   9      574.06      554.33    247.61 o
   1  27   9     1103.73     1243.07    117.28 o
   2  27   9       83.18       50.24    106.62 o
   3  27   9      121.06      132.65    155.37 o
   4  27   9       51.22       70.22     99.35 o
   5  27   9     2555.45     2459.37    342.20 o
   1  28   9      396.96      406.33    104.47 o
   2  28   9       12.05     -106.70    106.70 o
   3  28   9     1647.32     1815.97    190.49 o
   4  28   9      278.81      153.85    334.20 o
   0  29   9      124.81      -30.60    248.30 o
   1  29   9     6806.77     6788.20    358.71 o
   2  29   9        3.75      -78.32    114.61 o
   3  29   9     3775.13     3889.20    294.63 o
   1  30   9     6808.08     7611.55    383.60 o
   0   0  10   115226.55   110624.67   2775.91 o
   1   0  10     1272.02     1178.20     61.91 o
   2   0  10      483.05      574.69     52.42 o
   3   0  10      885.48      977.26     61.51 o
   4   0  10    20490.99    20375.41    476.01 o
   5   0  10     4117.84     4054.47    169.10 o
   6   0  10     5470.72     5738.86    189.00 o
   7   0  10     1169.71     1372.92    162.64 o
   8   0  10    55769.79    51847.63   1386.87 o
   9   0  10     1293.95     1186.22    178.89 o
  10   0  10     1915.95     1980.20    214.26 o
  11   0  10      302.99       -1.39    276.12 o
   1   1  10     2443.94     2456.42     64.08 o
   2   1  10    73527.89    73476.88    833.12 o
   3   1  10     5109.81     5246.51     91.62 o
   4   1  10      427.08      550.46     61.11 o
   5   1  10       40.16      -59.94     64.22 o
   6   1  10    35979.60    35960.11    498.17 o
   7   1  10      245.59       65.52     79.58 o
   8   1  10     4106.98     4050.42    169.46 o
   9   1  10       22.36      131.70    109.59 o
  10   1  10     6558.54     5980.99    226.57 o
  11   1  10      112.86     -170.23    190.08 o
   0   2  10     9353.31     9189.53    185.88 o
   1   2  10       29.80      -29.65     29.65 o
   2   2  10     1578.35     1751.25     58.84 o
   3   2  10       43.02       30.07     31.25 o
   4   2  10    11627.51    11454.03    199.23 o
   5   2  10       15.65       27.33     51.24 o
   6   2  10      473.77      492.36     68.79 o
   7   2  10      148.73      144.40     71.00 o
   8   2  10     4586.56     4510.13    164.96 o
   9   2  10       28.36       27.69    110.47 o
  10   2  10      264.47      297.19    126.07 o
  11   2  10      231.82       11.82    271.25 o
   1   3  10       19.01        2.42     30.05 o
   2   3  10    25719.12    25591.92    309.67 o
   3   3  10      127.35      102.62     39.22 o
   4   3  10       13.41       -1.67     41.95 o
   5   3  10     1610.15     1605.87     76.38 o
   6   3  10     2251.76     2367.19    123.59 o
   7   3  10       45.86       39.08     69.65 o
   8   3  10     1043.11     1110.98    134.07 o
   9   3  10       20.76     -104.22    104.22 o
  10   3  10      982.46      901.46    134.31 o
  11   3  10       14.89     -185.60    185.60 o
   0   4  10   115266.48   111615.50   1768.56 o
   1   4  10     1017.48     1001.87     43.26 o
   2   4  10      283.99      342.06     34.75 o
   3   4  10     4181.59     4123.54    101.59 o
   4   4  10    25464.87    25551.96    360.08 o
   5   4  10     1197.55     1065.17     69.13 o
   6   4  10     1236.97     1286.56     84.32 o
   7   4  10      551.23      626.60     80.84 o
   8   4  10    18729.91    18477.87    373.91 o
   9   4  10      896.26      899.78    127.70 o
  10   4  10     2636.78     2718.77    169.15 o
  11   4  10       39.39      157.19    271.25 o
   1   5  10     1172.25     1107.43     44.83 o
   2   5  10    58445.03    58670.38    712.64 o
   3   5  10       81.38       40.90     42.64 o
   4   5  10     2744.45     2820.75     90.72 o
   5   5  10      571.64      611.08     66.65 o
   6   5  10    44703.30    42688.83    665.70 o
   7   5  10     3878.72     3754.26    128.36 o
   8   5  10     2660.96     2582.40    126.04 o
   9   5  10       52.33       53.07     99.32 o
  10   5  10    14104.47    13684.38    466.21 o
  11   5  10      932.31      973.73    290.03 o
   0   6  10   180474.30   171177.27   2691.03 o
   1   6  10     3297.80     3228.46     71.93 o
   2   6  10      335.48      517.43     38.08 o
   3   6  10     5359.08     5323.98    113.21 o
   4   6  10    29177.85    29624.62    469.24 o
   5   6  10      182.09      195.00     58.49 o
   6   6  10      738.55      720.45     74.66 o
   7   6  10      357.63      363.42     75.65 o
   8   6  10    17602.63    17003.86    318.66 o
   9   6  10      446.32      426.57    106.57 o
  10   6  10     3128.82     2975.64    223.47 o
   1   7  10      412.12      391.32     36.63 o
   2   7  10    11677.14    11806.07    173.92 o
   3   7  10      104.72       51.97     45.78 o
   4   7  10       77.71       28.10     47.57 o
   5   7  10      843.92      813.00     70.47 o
   6   7  10     2334.47     2467.98     99.91 o
   7   7  10      318.88      332.03     74.93 o
   8   7  10     1095.29     1077.23     95.52 o
   9   7  10       53.90      172.57    101.56 o
  10   7  10     1530.43     1465.19    171.80 o
   0   8  10    12227.84    12323.17    265.87 o
   1   8  10      310.43      280.90     36.86 o
   2   8  10      775.46      844.70     53.56 o
   3   8  10        9.94       15.87     48.32 o
   4   8  10     9533.87     9485.33    187.14 o
   5   8  10      163.37      186.45     58.03 o
   6   8  10      680.03      785.28     71.90 o
   7   8  10      154.06       90.07     68.94 o
   8   8  10     3187.43     3167.69    143.72 o
   9   8  10       20.90      125.60    115.41 o
  10   8  10      207.68       99.72    122.54 o
   1   9  10      810.03      785.30     42.88 o
   2   9  10    33819.25    32972.91    443.45 o
   3   9  10     3712.15     3880.47    130.85 o
   4   9  10      627.55      656.01     66.01 o
   5   9  10       56.93      101.01     62.18 o
   6   9  10    24230.25    24035.72    413.67 o
   7   9  10      824.15      772.18     88.89 o
   8   9  10     3232.67     3346.83    148.81 o
   9   9  10        0.97      -25.95     97.96 o
  10   9  10     8086.52     7754.61    268.35 o
   0  10  10    95160.38    90861.08   1453.94 o
   1  10  10      921.77      895.86     51.37 o
   2  10  10      107.63      282.55     48.36 o
   3  10  10       26.38       23.28     51.33 o
   4  10  10    23613.03    23417.08    432.52 o
   5  10  10     3043.88     3208.71    126.91 o
   6  10  10     3637.05     3490.87    139.19 o
   7  10  10      754.23      787.74     98.39 o
   8  10  10    38852.63    36115.52    727.25 o
   9  10  10      629.07      633.09    123.98 o
  10  10  10     1662.32     1658.24    185.50 o
   1  11  10     1943.37     1932.76     77.60 o
   2  11  10    63854.83    63361.86    878.45 o
   3  11  10     3511.41     3506.76    100.98 o
   4  11  10      412.78      358.02     63.81 o
   5  11  10      140.23      102.40     71.10 o
   6  11  10    28877.51    27619.04    511.87 o
   7  11  10       77.31       80.88     85.68 o
   8  11  10     3025.84     3148.92    160.58 o
   9  11  10       23.15      -60.78    110.60 o
  10  11  10     3831.19     4275.74    302.90 o
   0  12  10     1345.63     1473.58    172.12 o
   1  12  10        8.17      -26.07     40.11 o
   2  12  10     2821.56     2736.32     88.01 o
   3  12  10      381.69      346.74     54.62 o
   4  12  10     3070.16     3027.92    106.56 o
   5  12  10       76.46       85.49     72.14 o
   6  12  10      222.82      336.75     84.03 o
   7  12  10      156.14      -50.75     92.22 o
   8  12  10     4844.97     4504.86    189.42 o
   9  12  10      203.70      284.23    122.10 o
  10  12  10      162.80     -147.45    222.57 o
   1  13  10      130.53      166.59     43.58 o
   2  13  10    11266.26    11024.43    198.51 o
   3  13  10       60.56      -39.74     48.63 o
   4  13  10      153.44       92.12     59.96 o
   5  13  10      545.50      592.81     76.82 o
   6  13  10     1094.67     1152.15    102.21 o
   7  13  10       65.73       19.97     94.42 o
   8  13  10      653.45      610.41    117.43 o
   9  13  10       29.07       -5.99    116.25 o
  10  13  10      864.30      845.76    267.08 o
   0  14  10    40656.83    40290.82    702.19 o
   1  14  10      582.31      615.59     50.55 o
   2  14  10      321.54      433.90     56.27 o
   3  14  10     1097.80     1077.15     66.28 o
   4  14  10    13173.04    12722.77    246.41 o
   5  14  10     1278.02     1066.53     85.95 o
   6  14  10      724.87      913.19     91.06 o
   7  14  10      210.49      291.08    100.89 o
   8  14  10    12256.63    11924.87    319.67 o
   9  14  10      873.13      711.43    132.37 o
   1  15  10     1788.80     1918.38     85.35 o
   2  15  10    49525.19    49357.72    701.65 o
   3  15  10      107.67      190.68     52.69 o
   4  15  10      953.06      911.63     71.59 o
   5  15  10      667.15      674.28     79.29 o
   6  15  10    27712.36    27317.78    468.19 o
   7  15  10     1440.67     1318.14    110.99 o
   8  15  10     1639.10     1836.89    144.07 o
   9  15  10        5.84      122.27    120.48 o
   0  16  10    89865.56    87583.02   1670.70 o
   1  16  10     1338.77     1303.19     63.39 o
   2  16  10      227.72      199.65     56.80 o
   3  16  10     2231.95     2263.81     83.48 o
   4  16  10    16231.53    15730.96    270.54 o
   5  16  10      132.28      115.02     71.79 o
   6  16  10      777.60      757.55     94.90 o
   7  16  10      174.32      150.14     92.72 o
   8  16  10    10496.24     9964.03    262.45 o
   9  16  10      313.21      270.17    127.60 o
   1  17  10      457.00      528.34     56.30 o
   2  17  10     1722.78     1763.44     81.32 o
   3  17  10        7.38      -51.49     52.08 o
   4  17  10       95.56       92.17     61.85 o
   5  17  10      190.59      240.76     75.80 o
   6  17  10     1470.36     1506.84    110.62 o
   7  17  10      423.38      436.39    100.08 o
   8  17  10      474.00      418.66    108.55 o
   9  17  10       56.76     -103.51    143.00 o
   0  18  10     1734.97     1720.81     97.78 o
   1  18  10        4.50      -43.68     48.32 o
   2  18  10      206.34      164.88     60.22 o
   3  18  10      114.95       10.02     55.56 o
   4  18  10     2623.14     2845.10    105.21 o
   5  18  10        6.15      125.91     80.82 o
   6  18  10      923.92     1029.90    104.49 o
   7  18  10       51.76       44.41     96.73 o
   8  18  10     1790.14     1462.46    127.32 o
   1  19  10      535.68      611.83     59.52 o
   2  19  10    14548.01    14708.71    310.07 o
   3  19  10     1751.38     1949.27     84.75 o
   4  19  10      229.80      251.64     72.80 o
   5  19  10       10.71        1.32     80.81 o
   6  19  10    11229.69    11619.55    439.31 o
   7  19  10      474.39      468.25    105.64 o
   8  19  10     1158.65     1172.28    138.73 o
   0  20  10    51999.81    51973.85   1234.00 o
   1  20  10      646.10      645.62     61.11 o
   2  20  10       69.93      196.89     58.88 o
   3  20  10      238.49      255.03     65.52 o
   4  20  10    18652.35    19059.42    367.82 o
   5  20  10     1065.85     1137.45    117.10 o
   6  20  10     1394.59     1515.52    126.69 o
   7  20  10      260.84      322.63    115.13 o
   8  20  10    15347.49    15737.56    560.12 o
   1  21  10      262.52      266.20     56.59 o
   2  21  10    21161.60    21970.31    349.66 o
   3  21  10     1196.03     1214.36     92.45 o
   4  21  10      577.66      598.04     87.19 o
   5  21  10       25.04       85.87    100.29 o
   6  21  10    12738.44    12630.29    458.28 o
   7  21  10      177.49      315.88    132.20 o
   0  22  10      363.68      511.29    319.59 o
   1  22  10       16.79       41.27     73.04 o
   2  22  10     1134.85     1151.58     79.28 o
   3  22  10      179.79      135.55     80.35 o
   4  22  10      719.04      695.64     98.84 o
   5  22  10      115.06       48.82    104.92 o
   6  22  10       18.24       -9.85    118.10 o
   7  22  10      102.73       84.16    262.21 o
   1  23  10      224.65      225.73     62.05 o
   2  23  10     1473.21     1485.48     89.87 o
   3  23  10       15.18      -55.89     88.19 o
   4  23  10      203.42      149.99     92.33 o
   5  23  10       51.68      -87.14    103.25 o
   6  23  10      438.43      512.17    131.60 o
   0  24  10    16165.54    15971.22    488.14 o
   1  24  10      575.29      600.26     69.62 o
   2  24  10       48.63      -22.06     68.21 o
   3  24  10      497.17      463.39    105.78 o
   4  24  10     7264.50     6957.31    215.68 o
   5  24  10      406.26      308.33    118.36 o
   6  24  10      154.04      115.46    255.95 o
   1  25  10      718.77      860.56     75.73 o
   2  25  10    23103.58    23540.88    440.21 o
   3  25  10      100.44      -59.22     98.65 o
   4  25  10      426.09      340.47    102.38 o
   5  25  10      197.32      206.48    152.88 o
   6  25  10    10748.40    11133.93    646.14 o
   0  26  10    19738.79    20204.44    599.76 o
   1  26  10      169.22      250.59     69.80 o
   2  26  10      124.60       77.24    110.52 o
   3  26  10      370.08      385.41     91.91 o
   4  26  10     5449.55     5155.04    217.40 o
   1  27  10       11.87      -15.89    102.57 o
   2  27  10      726.15      817.17     86.01 o
   3  27  10       18.69      -99.10    117.45 o
   4  27  10        2.37     -218.39    218.39 o
   0  28  10      102.56      240.65    263.60 o
   1  28  10       19.84     -102.72    102.72 o
   2  28  10        9.93       15.84    119.27 o
   3  28  10       34.13       49.24    187.19 o
   1  29  10      369.47      269.93    270.91 o
   2  29  10     7064.34     6858.96    606.84 o
   1   0  11    24214.07    25222.64    436.07 o
   2   0  11     2472.13     2404.29     88.14 o
   3   0  11    51935.17    51468.61    954.93 o
   4   0  11     2706.76     2643.03    118.15 o
   5   0  11    12931.85    12866.85    346.03 o
   6   0  11     1905.14     1886.01    169.36 o
   7   0  11    37880.60    37693.44    864.15 o
   8   0  11     1813.42     1632.60    186.04 o
   9   0  11     1937.76     1976.42    316.81 o
  10   0  11      549.90      366.62    180.75 o
   0   1  11     2906.97     2598.88     92.03 o
   1   1  11    25062.77    25230.05    326.03 o
   2   1  11    11375.90    11548.62    161.57 o
   3   1  11    16533.61    16215.77    227.38 o
   4   1  11     2228.95     2055.14     75.18 o
   5   1  11    19782.26    19653.85    375.42 o
   6   1  11      403.35      297.79     74.61 o
   7   1  11     6223.24     6431.50    192.56 o
   8   1  11      123.49       87.26    103.50 o
   9   1  11     7456.33     7027.60    377.08 o
  10   1  11       99.45       15.87    122.71 o
   1   2  11     4567.77     4652.04     91.11 o
   2   2  11     1781.22     1762.03     55.20 o
   3   2  11      255.14      321.93     42.81 o
   4   2  11      262.77      294.27     51.61 o
   5   2  11     2166.30     2186.31     88.02 o
   6   2  11       58.88       39.23     69.24 o
   7   2  11     2144.32     2093.60    118.77 o
   8   2  11      472.94      509.02    113.54 o
   9   2  11      506.87      537.29    120.47 o
  10   2  11       11.89      -59.39    123.17 o
   0   3  11     1094.79      949.88     62.67 o
   1   3  11     1705.38     1854.33     56.76 o
   2   3  11      550.92      496.98     42.00 o
   3   3  11     1435.15     1436.47     57.66 o
   4   3  11      982.11      895.11     64.03 o
   5   3  11     1528.81     1549.49     86.11 o
   6   3  11      218.05      186.49     87.88 o
   7   3  11     2862.20     2773.06    115.31 o
   8   3  11       39.10        1.47     89.92 o
   9   3  11      487.34      270.17    156.81 o
  10   3  11      178.37      -49.05    121.95 o
   1   4  11    28477.54    28383.54    345.55 o
   2   4  11     1944.88     1940.30     56.11 o
   3   4  11    23188.18    23318.70    330.71 o
   4   4  11      257.46      237.99     59.18 o
   5   4  11     5826.48     5918.23    151.72 o
   6   4  11      210.74      203.06     71.02 o
   7   4  11    16433.71    16296.07    308.54 o
   8   4  11       23.72       84.74     95.30 o
   9   4  11     1524.07     1486.93    139.50 o
  10   4  11      969.52      860.99    141.29 o
   0   5  11     3243.38     3083.41    103.73 o
   1   5  11    51878.81    51325.50    596.22 o
   2   5  11      429.17      384.77     41.66 o
   3   5  11    14984.53    15294.53    235.53 o
   4   5  11     1453.10     1417.93     82.12 o
   5   5  11    33549.89    32789.56    526.13 o
   6   5  11    13116.90    12942.25    254.40 o
   7   5  11     4495.41     4572.92    144.69 o
   8   5  11     1563.70     1576.66    114.35 o
   9   5  11    20159.82    19242.16    576.84 o
  10   5  11      228.84      240.81    127.22 o
   1   6  11    28480.63    28553.26    348.18 o
   2   6  11     3551.91     3677.84     87.59 o
   3   6  11    15463.11    14769.50    265.75 o
   4   6  11       68.64      117.30     57.27 o
   5   6  11     8046.82     7812.19    178.21 o
   6   6  11      237.12      313.17     72.17 o
   7   6  11    10405.75    10138.26    220.50 o
   8   6  11      266.26      350.50     86.25 o
   9   6  11     1933.67     1893.00    133.50 o
  10   6  11      524.85      279.05    149.18 o
   0   7  11       12.94       20.35     52.30 o
   1   7  11     2084.24     2168.27     67.62 o
   2   7  11     1468.10     1431.41     61.72 o
   3   7  11      586.66      561.95     62.43 o
   4   7  11     1267.95     1249.17     87.15 o
   5   7  11     3067.72     3048.74    103.95 o
   6   7  11     1446.67     1393.71     84.65 o
   7   7  11     1594.44     1619.33     98.85 o
   8   7  11       77.95       70.30     93.64 o
   9   7  11      999.74     1065.60    138.17 o
  10   7  11       97.53      176.13    185.02 o
   1   8  11     3969.30     4117.29     94.65 o
   2   8  11     1521.82     1472.11     67.73 o
   3   8  11      189.37      161.30     54.07 o
   4   8  11      574.30      460.22     66.57 o
   5   8  11     2222.29     2032.74     99.91 o
   6   8  11       64.42      188.05     75.09 o
   7   8  11     1206.83     1220.56    105.90 o
   8   8  11      328.04      374.10    148.00 o
   9   8  11      633.59      955.51    164.14 o
  10   8  11        2.45     -161.36    255.95 o
   0   9  11      591.03      631.48     73.99 o
   1   9  11    21540.80    21808.54    307.13 o
   2   9  11     3178.74     3222.41     95.58 o
   3   9  11    12435.99    12200.78    268.73 o
   4   9  11     1168.84     1022.92     79.65 o
   5   9  11    24960.09    24230.19    456.42 o
   6   9  11     1234.09     1006.52    100.19 o
   7   9  11     3078.53     2953.21    150.96 o
   8   9  11      298.86      417.48    113.44 o
   9   9  11     8613.64     8401.97    400.84 o
  10   9  11      211.16      256.65    246.21 o
   1  10  11    20293.92    20305.65    312.21 o
   2  10  11     2872.89     2773.15     95.87 o
   3  10  11    35858.71    34358.81    595.43 o
   4  10  11      689.06      599.25     73.30 o
   5  10  11    12063.74    12229.93    273.70 o
   6  10  11     1309.59     1175.39    102.95 o
   7  10  11    25650.60    24991.74    533.06 o
   8  10  11      760.52      645.43    118.82 o
   9  10  11     1814.63     2090.15    157.29 o
  10  10  11      280.92      192.66    255.26 o
   0  11  11     3131.69     2895.19    131.63 o
   1  11  11    18560.36    18254.25    286.49 o
   2  11  11    10757.50    10375.77    203.71 o
   3  11  11    11534.40    10992.56    240.23 o
   4  11  11     1913.58     1809.51     93.22 o
   5  11  11    10445.79    10362.09    244.47 o
   6  11  11      144.88       81.11     88.98 o
   7  11  11     6092.94     6248.32    220.44 o
   8  11  11       56.03       14.44    103.60 o
   9  11  11     5068.94     4710.45    206.36 o
  10  11  11       48.50       77.20    252.47 o
   1  12  11     2529.32     2591.81     90.66 o
   2  12  11      370.68      347.49     59.63 o
   3  12  11     1067.08     1070.83     82.42 o
   4  12  11      312.30      363.70     69.43 o
   5  12  11      549.31      533.09     79.86 o
   6  12  11       77.29       61.28     85.17 o
   7  12  11     3531.09     3397.06    164.96 o
   8  12  11      807.38      998.73    127.96 o
   9  12  11      163.98      163.23    116.29 o
   0  13  11      644.54      752.11     86.95 o
   1  13  11     1552.32     1610.89     77.32 o
   2  13  11      453.74      489.82     63.34 o
   3  13  11      580.19      654.57     77.59 o
   4  13  11      165.01      125.99     66.51 o
   5  13  11     1245.94     1424.12     95.06 o
   6  13  11      416.40      411.00    122.28 o
   7  13  11     1696.94     1749.64    147.67 o
   8  13  11      143.36      -29.71    110.53 o
   9  13  11      623.39      497.12    147.87 o
   1  14  11    17067.61    16563.61    288.46 o
   2  14  11      628.55      626.94     66.45 o
   3  14  11    19888.76    19317.16    370.90 o
   4  14  11      554.44      448.86     74.60 o
   5  14  11     2767.59     2675.18    114.80 o
   6  14  11      182.58      229.18     88.98 o
   7  14  11    13866.69    13651.66    344.66 o
   8  14  11      215.87      138.68    115.21 o
   9  14  11      843.48      864.44    207.07 o
   0  15  11     3296.42     2967.54    167.91 o
   1  15  11    25192.59    24468.70    401.32 o
   2  15  11      424.33      441.23     73.20 o
   3  15  11    13387.26    13181.36    279.57 o
   4  15  11     1327.16     1395.43     89.62 o
   5  15  11    17563.79    17430.23    351.56 o
   6  15  11     3106.69     2883.81    164.86 o
   7  15  11     3616.85     3593.19    195.31 o
   8  15  11      565.13      529.10    112.10 o
   9  15  11    10181.07     9802.70    593.98 o
   1  16  11    14694.23    14767.29    266.44 o
   2  16  11     1562.34     1660.48     85.23 o
   3  16  11     8576.77     8251.07    207.07 o
   4  16  11       11.10       27.15     69.70 o
   5  16  11     5095.89     4743.10    164.45 o
   6  16  11      286.23      133.61     93.25 o
   7  16  11     6472.08     6491.79    205.61 o
   8  16  11       91.85       14.78    103.88 o
   0  17  11      488.40      509.26     98.78 o
   1  17  11     2759.00     2664.06    104.63 o
   2  17  11      975.58     1025.91     76.00 o
   3  17  11       76.53       12.99     74.19 o
   4  17  11      789.58      604.81     86.61 o
   5  17  11     2823.71     2918.81    137.34 o
   6  17  11     1940.34     1984.69    123.35 o
   7  17  11      531.97      532.10    104.38 o
   8  17  11       86.43      118.23    109.89 o
   1  18  11     1426.86     1598.96     80.94 o
   2  18  11      192.32      190.53     64.23 o
   3  18  11      492.45      671.63     91.28 o
   4  18  11        7.30        6.37     74.34 o
   5  18  11      658.66      622.36     94.23 o
   6  18  11       89.38      133.16     94.48 o
   7  18  11     1317.63     1492.56    126.71 o
   8  18  11      472.49      325.05    181.58 o
   0  19  11      299.70      210.37    108.61 o
   1  19  11    13404.33    13937.38    348.14 o
   2  19  11      680.86      811.21     79.52 o
   3  19  11     5832.55     5899.66    256.60 o
   4  19  11      601.96      579.73    105.20 o
   5  19  11    13276.28    13765.70    301.91 o
   6  19  11      380.35      307.69     96.37 o
   7  19  11     1466.58     1432.80    127.29 o
   8  19  11      149.94       63.29    254.56 o
   1  20  11    10903.25    10599.98    218.22 o
   2  20  11     1990.79     2265.94    105.70 o
   3  20  11    14164.07    14752.55    563.99 o
   4  20  11        5.46       23.52     80.06 o
   5  20  11     7187.01     7744.56    216.71 o
   6  20  11      555.29      531.85    112.21 o
   7  20  11     9584.83     9792.04    336.17 o
   0  21  11      879.39      829.30    102.64 o
   1  21  11     7660.63     7763.83    217.84 o
   2  21  11     2364.33     2478.24    110.16 o
   3  21  11     5198.59     5463.26    224.67 o
   4  21  11      655.31      664.14     94.01 o
   5  21  11     6584.21     6958.05    332.99 o
   6  21  11      376.02      499.01    158.32 o
   1  22  11     1200.75     1342.78     86.20 o
   2  22  11      118.62       26.59     81.42 o
   3  22  11     1196.42     1296.85    108.41 o
   4  22  11      279.11      399.20    148.18 o
   5  22  11      183.81      258.40    114.52 o
   6  22  11       39.01      121.15    156.81 o
   0  23  11      106.94       89.46    123.80 o
   1  23  11      621.85      789.36     82.19 o
   2  23  11      539.67      517.07    103.86 o
   3  23  11      239.48      297.35     98.18 o
   4  23  11        3.24       80.22    133.79 o
   5  23  11     1453.68     1507.62    148.05 o
   6  23  11      508.73      613.45    277.51 o
   1  24  11     7193.24     7203.02    221.27 o
   2  24  11      442.28      544.47     92.90 o
   3  24  11     8302.11     8229.81    275.67 o
   4  24  11       20.20      -15.74    136.51 o
   5  24  11     1518.78     1581.62    313.68 o
   0  25  11     1088.82      997.75    127.98 o
   1  25  11     8830.78     9087.91    260.72 o
   2  25  11       94.15      309.31    152.74 o
   3  25  11     5664.63     6173.68    224.19 o
   4  25  11      714.10      423.57    262.21 o
   5  25  11     5913.54     6574.78    501.47 o
   1  26  11     4797.86     4956.46    180.70 o
   2  26  11      296.63      285.57     90.99 o
   3  26  11     4493.82     4427.42    192.13 o
   4  26  11      205.03      437.48    261.52 o
   0  27  11       54.36      136.32    118.24 o
   1  27  11     1219.72     1447.43    130.97 o
   2  27  11      117.10      212.83    116.15 o
   0   0  12    39756.64    38930.45    846.35 o
   1   0  12      670.19      648.89     63.08 o
   2   0  12      958.58     1196.36     94.45 o
   3   0  12      307.60      378.19     74.09 o
   4   0  12    59920.12    59127.92   1102.36 o
   5   0  12     4350.45     4201.64    166.22 o
   6   0  12     1674.10     1997.84    229.58 o
   7   0  12        9.43       60.72    138.52 o
   8   0  12     9149.57     9195.79    386.27 o
   9   0  12     1785.71     1638.84    211.04 o
  10   0  12     1661.73     1521.11    313.68 o
   1   1  12     6651.83     6684.30    113.15 o
   2   1  12    47378.82    46242.12    542.15 o
   3   1  12     1209.74     1260.72     65.14 o
   4   1  12     1114.66     1237.06     70.75 o
   5   1  12       11.80       92.91     65.48 o
   6   1  12    16990.21    17213.93    386.31 o
   7   1  12      883.21     1000.81    248.06 o
   8   1  12      711.18      773.34    126.46 o
   9   1  12        2.27       42.31    119.05 o
  10   1  12     7131.74     6854.25    381.02 o
   0   2  12    16750.57    17070.71    318.50 o
   1   2  12       79.65       42.70     35.98 o
   2   2  12      162.81      236.93     46.77 o
   3   2  12       12.17       40.54     47.89 o
   4   2  12     6776.24     6907.32    143.77 o
   5   2  12     1119.67     1118.88     94.93 o
   6   2  12     1121.66     1066.28     97.34 o
   7   2  12      523.90      459.87    108.07 o
   8   2  12      552.14      717.64    121.18 o
   9   2  12       14.98       74.91    119.78 o
  10   2  12      269.95      337.08    155.92 o
   1   3  12     3425.10     3372.60     76.21 o
   2   3  12     8737.76     8780.05    139.40 o
   3   3  12       40.57       37.88     49.26 o
   4   3  12      950.51     1058.71     73.97 o
   5   3  12       35.31       91.80     74.16 o
   6   3  12     6109.17     6129.73    181.41 o
   7   3  12       54.09      -87.73     87.73 o
   8   3  12      744.13      659.56    123.80 o
   9   3  12       21.59       21.31    119.16 o
  10   3  12      294.76      222.66    194.22 o
   0   4  12    14303.34    14307.03    277.54 o
   1   4  12     1550.29     1491.06     59.97 o
   2   4  12       14.49       70.48     40.40 o
   3   4  12     1349.78     1280.11     71.98 o
   4   4  12    45050.59    44229.95    685.51 o
   5   4  12     1515.92     1457.46     96.77 o
   6   4  12     1371.60     1373.00    104.79 o
   7   4  12        8.99      -43.48     79.11 o
   8   4  12    10126.09     9785.89    254.86 o
   9   4  12      231.27      229.87    125.27 o
  10   4  12      999.91     1268.63    289.34 o
   1   5  12       67.50      100.83     39.07 o
   2   5  12    42742.88    42553.04    534.41 o
   3   5  12     1266.39     1196.22     79.57 o
   4   5  12     1974.46     2080.23     93.06 o
   5   5  12       37.01        6.22     73.18 o
   6   5  12    33116.03    32962.98    538.65 o
   7   5  12     2174.65     2256.68    116.22 o
   8   5  12     1672.78     1692.28    128.06 o
   9   5  12      927.91      675.98    149.04 o
  10   5  12     8846.07     8860.26    585.63 o
   0   6  12    18167.78    17835.07    367.55 o
   1   6  12     2445.29     2552.31    115.97 o
   2   6  12       94.64      113.61     46.67 o
   3   6  12     5953.64     5842.16    136.53 o
   4   6  12    53089.44    52029.05    738.76 o
   5   6  12     1769.16     1807.98     97.81 o
   6   6  12     1714.29     1825.65    127.43 o
   7   6  12       46.23       76.82     80.70 o
   8   6  12     9474.08     9113.95    279.21 o
   9   6  12       39.20     -138.39    138.39 o
  10   6  12     1187.41     1429.30    321.33 o
   1   7  12      776.74      881.33     56.11 o
   2   7  12     5525.72     5699.46    119.94 o
   3   7  12      184.78      118.07     55.26 o
   4   7  12      735.86      814.93     87.11 o
   5   7  12      103.29      119.40     80.61 o
   6   7  12     4824.73     4769.14    156.11 o
   7   7  12      227.11      201.18     92.48 o
   8   7  12      425.19      318.15    122.73 o
   9   7  12      172.09      281.15    138.64 o
  10   7  12      458.97      815.85    294.21 o
   0   8  12    14952.47    14660.84    314.07 o
   1   8  12      105.76       31.66     45.45 o
   2   8  12      662.10      671.41     56.75 o
   3   8  12       76.76      -13.77     54.42 o
   4   8  12     5955.50     5455.09    163.98 o
   5   8  12      917.89      968.03    114.40 o
   6   8  12      684.60      648.15     94.82 o
   7   8  12      311.05      321.77     99.25 o
   8   8  12      477.46      633.79    123.12 o
   9   8  12       19.38      -55.70    139.95 o
   1   9  12     1376.70     1269.36     66.89 o
   2   9  12    27597.27    25718.47    421.50 o
   3   9  12      412.95      375.97     67.61 o
   4   9  12      725.03      716.29     86.35 o
   5   9  12      229.25      148.72     81.63 o
   6   9  12    13303.93    12649.27    318.46 o
   7   9  12     1635.68     1450.99    131.82 o
   8   9  12      344.39      288.88    114.38 o
   9   9  12       72.52       55.92    151.25 o
   0  10  12    35528.26    35369.68    781.90 o
   1  10  12      116.54       91.68     51.29 o
   2  10  12      593.49      508.55     79.42 o
   3  10  12      670.22      649.75     91.07 o
   4  10  12    47490.57    44510.23    765.46 o
   5  10  12     2540.82     2106.30    181.68 o
   6  10  12     1572.00     1767.07    129.92 o
   7  10  12       46.91      -82.37     99.76 o
   8  10  12     7940.64     7843.83    259.53 o
   9  10  12     1069.68      889.68    163.06 o
   1  11  12     6517.70     6394.50    138.26 o
   2  11  12    40547.60    39848.73    623.48 o
   3  11  12     1405.72     1179.14     82.61 o
   4  11  12      845.96      942.40     92.03 o
   5  11  12       63.29       -8.21     75.87 o
   6  11  12    12813.68    12450.35    317.61 o
   7  11  12      369.71      466.34    148.28 o
   8  11  12      927.60      890.22    127.19 o
   9  11  12       14.10     -120.33    222.57 o
   0  12  12     6931.91     7142.73    252.20 o
   1  12  12      705.36      795.59     67.56 o
   2  12  12        2.70       -0.12     59.68 o
   3  12  12      400.38      287.86     69.38 o
   4  12  12     3346.39     3512.36    138.13 o
   5  12  12     1407.12     1205.31    100.54 o
   6  12  12      691.87      588.75    108.81 o
   7  12  12      219.05       87.12    107.10 o
   8  12  12      417.06      199.73    119.74 o
   9  12  12       34.67     -163.51    163.51 o
   1  13  12      809.86      780.35     68.08 o
   2  13  12     4805.09     4683.67    136.19 o
   3  13  12       33.39       35.61     65.06 o
   4  13  12      557.81      426.18     87.59 o
   5  13  12        2.03      -21.89     81.46 o
   6  13  12     3524.56     3478.10    147.95 o
   7  13  12      118.45       90.41    108.91 o
   8  13  12      549.91      596.76    128.23 o
   9  13  12        5.06       56.34    237.87 o
   0  14  12     8124.22     7637.61    241.89 o
   1  14  12      273.18      318.69     61.81 o
   2  14  12        8.57       81.63     64.10 o
   3  14  12      182.93      193.62     71.07 o
   4  14  12    21582.24    20646.99    444.45 o
   5  14  12     1023.20      924.98    101.72 o
   6  14  12      609.69      504.19    100.18 o
   7  14  12        2.54       16.14     97.41 o
   8  14  12     7020.99     6891.77    222.71 o
   1  15  12      797.29      731.00     69.92 o
   2  15  12    30735.78    30033.29    489.78 o
   3  15  12     1339.30     1417.30     92.08 o
   4  15  12     1264.37     1363.48    114.12 o
   5  15  12      306.97      323.50     91.02 o
   6  15  12    21470.67    20686.31    414.58 o
   7  15  12      801.54      796.47    114.55 o
   8  15  12     1296.74     1086.24    142.32 o
   0  16  12    11737.45    11374.60    732.04 o
   1  16  12     1202.27     1277.15     79.66 o
   2  16  12      114.46      104.91     66.57 o
   3  16  12     2492.60     2469.99    115.07 o
   4  16  12    30286.76    29252.62    595.82 o
   5  16  12     1060.57     1296.96    109.53 o
   6  16  12     1188.47     1467.73    120.14 o
   7  16  12       47.96       29.80     99.98 o
   8  16  12     5595.51     5418.57    385.32 o
   1  17  12        7.79      -38.53     64.48 o
   2  17  12     1662.32     1736.80    144.94 o
   3  17  12      158.40      179.07     80.23 o
   4  17  12      266.26      121.55     95.43 o
   5  17  12      192.81      124.02     91.99 o
   6  17  12     2059.95     1942.17    128.98 o
   7  17  12      313.89      358.25    109.65 o
   8  17  12      104.83      223.26    285.86 o
   0  18  12     5106.25     4963.00    227.51 o
   1  18  12       28.46      110.85     66.66 o
   2  18  12      521.18      637.43     83.04 o
   3  18  12      205.07      130.56     78.87 o
   4  18  12     2169.60     2193.09    136.19 o
   5  18  12      400.09      373.59     96.47 o
   6  18  12      165.39      170.09     99.73 o
   7  18  12       92.60       67.76    107.02 o
   1  19  12      489.00      560.13     77.98 o
   2  19  12    11753.23    11730.97    258.87 o
   3  19  12      194.91      157.44     81.19 o
   4  19  12      258.68      269.96    104.72 o
   5  19  12       22.89        8.66    118.49 o
   6  19  12     7203.26     7222.40    222.24 o
   7  19  12      905.77     1193.57    222.81 o
   0  20  12    22831.33    22699.56    669.13 o
   1  20  12      751.58      804.48     98.18 o
   2  20  12      193.67      266.76     78.76 o
   3  20  12      939.36     1036.48     99.25 o
   4  20  12    23504.59    24215.51    813.66 o
   5  20  12      966.75      848.27    109.73 o
   6  20  12     1102.40     1188.73    133.29 o
   1  21  12     1120.47     1241.19     92.85 o
   2  21  12    16921.32    17042.33    341.50 o
   3  21  12      596.16      596.04     93.29 o
   4  21  12      342.99      598.40    115.02 o
   5  21  12        6.75      -74.02    105.95 o
   6  21  12     5860.04     6046.15    331.97 o
   0  22  12     1710.23     1785.42    395.06 o
   1  22  12      472.27      546.47     88.19 o
   2  22  12       27.97      171.59     83.75 o
   3  22  12       90.41      118.31     91.51 o
   4  22  12     1220.42     1432.09    126.60 o
   5  22  12      661.62      274.73    269.86 o
   1  23  12       13.54       80.64     88.40 o
   2  23  12     1135.62     1073.48    110.42 o
   3  23  12       28.10       89.18    101.34 o
   4  23  12      144.44      160.87    109.88 o
   5  23  12       26.61      -70.94    259.43 o
   0  24  12     4809.96     4655.13    283.77 o
   1  24  12      278.76      315.25     97.11 o
   2  24  12        6.43        2.11     93.93 o
   3  24  12      338.89      389.46    150.17 o
   4  24  12     7974.98     7949.82    539.03 o
   1  25  12      650.81      680.76    107.01 o
   2  25  12    14211.54    14517.43    378.49 o
   3  25  12      643.41      753.25    277.51 o
   0  26  12     4483.19     4717.73    288.64 o
   1  26  12      198.08      328.29    140.50 o
   2  26  12       42.54       50.77    241.35 o
   1   0  13    20686.83    20581.53    378.51 o
   2   0  13     1774.59     1801.34    104.46 o
   3   0  13    28940.05    28165.81    565.43 o
   4   0  13     6426.87     6775.36    212.93 o
   5   0  13    11525.80    12247.86    382.56 o
   6   0  13     3209.39     3440.77    230.69 o
   7   0  13    15418.61    14333.28    499.78 o
   8   0  13      729.55      914.69    189.07 o
   9   0  13     1736.36     2025.35    228.94 o
   0   1  13     4500.86     4326.16    123.18 o
   1   1  13    11003.89    11085.71    157.76 o
   2   1  13     1504.58     1415.78     79.73 o
   3   1  13    12006.44    11538.28    197.92 o
   4   1  13     1067.77     1009.26     72.40 o
   5   1  13    21714.13    21522.83    354.04 o
   6   1  13      819.14      897.59    133.30 o
   7   1  13     1733.58     1909.32    144.03 o
   8   1  13      346.11      329.51    177.69 o
   9   1  13     6077.95     6354.95    244.67 o
   1   2  13      108.15      103.08     41.30 o
   2   2  13      421.81      512.88     76.76 o
   3   2  13     2445.88     2420.25     91.36 o
   4   2  13       77.68      118.32     65.21 o
   5   2  13     2776.74     2865.62    118.95 o
   6   2  13      122.38      -48.85     87.74 o
   7   2  13      806.09      830.08    122.78 o
   8   2  13       84.01       80.39    115.61 o
   9   2  13      538.76      553.68    135.22 o
   0   3  13       72.23       15.46     60.58 o
   1   3  13     1347.93     1376.61     56.63 o
   2   3  13       62.95       21.70     45.89 o
   3   3  13     2584.49     2493.27    101.32 o
   4   3  13      459.37      333.94     73.09 o
   5   3  13      167.68      438.79     93.72 o
   6   3  13      325.84      337.27     85.90 o
   7   3  13      227.36      177.59    110.49 o
   8   3  13      119.04       65.43    116.61 o
   9   3  13      996.59      956.04    140.19 o
   1   4  13    11677.83    11816.50    175.23 o
   2   4  13     1624.36     1665.93     69.19 o
   3   4  13    27905.10    27553.80    421.95 o
   4   4  13       24.96        2.19     67.56 o
   5   4  13     6311.84     6297.27    171.61 o
   6   4  13     1311.99     1359.77    108.92 o
   7   4  13     6491.54     6506.34    225.39 o
   8   4  13      422.79      385.96    122.18 o
   9   4  13      592.31      725.72    165.60 o
   0   5  13     1729.36     1678.83     97.70 o
   1   5  13    19827.46    20194.01    295.04 o
   2   5  13     2808.79     2838.28     95.97 o
   3   5  13    22673.59    22259.15    352.91 o
   4   5  13     2584.58     2584.47    101.85 o
   5   5  13    25840.83    25225.28    430.63 o
   6   5  13      661.03      651.92     98.06 o
   7   5  13     3045.89     3185.54    195.33 o
   8   5  13     1409.90     1795.92    266.70 o
   9   5  13     7924.72     8169.69    316.73 o
   1   6  13     9743.58     9333.43    165.26 o
   2   6  13     2525.01     2547.98     92.31 o
   3   6  13    22580.85    22850.52    361.23 o
   4   6  13     1528.94     1578.57     96.44 o
   5   6  13     5207.20     5255.96    163.64 o
   6   6  13      835.27      732.78    109.79 o
   7   6  13     5770.52     5770.82    220.52 o
   8   6  13       55.19      -62.54    121.49 o
   9   6  13      895.08     1001.15    225.70 o
   0   7  13      100.01      102.42     68.78 o
   1   7  13     1532.00     1812.30     89.53 o
   2   7  13       85.23      171.57     54.17 o
   3   7  13     3389.93     3513.75    112.54 o
   4   7  13      166.30      232.81     68.46 o
   5   7  13      272.25      347.66     83.69 o
   6   7  13       35.66       -9.34     98.59 o
   7   7  13       82.12      134.15    111.88 o
   8   7  13      359.26      306.70    127.43 o
   1   8  13       83.99      162.77     50.94 o
   2   8  13      357.36      268.25     60.04 o
   3   8  13     1472.43     1401.63     89.28 o
   4   8  13        3.82      -71.15     71.15 o
   5   8  13     2449.76     2533.98    160.32 o
   6   8  13       54.21      -14.88    111.29 o
   7   8  13      857.23      975.89    223.97 o
   8   8  13      179.95      -29.75    144.56 o
   9   8  13      469.49      -75.12    239.26 o
   0   9  13     2684.96     2539.92    139.99 o
   1   9  13    13302.41    12906.00    244.60 o
   2   9  13     2394.36     2378.68     99.69 o
   3   9  13     9976.36     9719.75    211.84 o
   4   9  13      638.01      446.95     81.69 o
   5   9  13    17945.88    18012.74    751.72 o
   6   9  13       43.69     -114.94    114.94 o
   7   9  13     1530.56     1623.19    168.55 o
   8   9  13      531.78      362.10    125.07 o
   9   9  13     5862.89     5336.75    455.57 o
   1  10  13    15045.58    15044.88    254.51 o
   2  10  13     1930.52     1672.02     89.19 o
   3  10  13    21933.62    20969.14    369.61 o
   4  10  13     2557.42     2600.37    115.74 o
   5  10  13     8582.10     8542.54    250.08 o
   6  10  13     2122.32     2177.66    166.45 o
   7  10  13    12278.75    12353.82    330.64 o
   8  10  13      185.68      223.02    123.23 o
   9  10  13     1538.12     1199.08    299.77 o
   0  11  13     3072.05     3070.01    198.37 o
   1  11  13     6108.86     5951.74    140.03 o
   2  11  13      540.09      523.29     73.57 o
   3  11  13     9323.41     9143.00    206.30 o
   4  11  13     1000.21      977.26    129.72 o
   5  11  13    16000.26    14803.99    444.67 o
   6  11  13     1330.98     1207.51    125.74 o
   7  11  13     1415.87     1404.21    138.84 o
   8  11  13      198.14      202.54    166.25 o
   1  12  13      135.19      124.33     61.90 o
   2  12  13       80.25       38.36     65.71 o
   3  12  13     2500.35     2397.62    108.31 o
   4  12  13     1191.91     1088.10    111.60 o
   5  12  13     1923.35     1728.51    132.66 o
   6  12  13      259.37      179.67    119.06 o
   7  12  13      684.80      661.25    116.50 o
   8  12  13      122.17       58.13    165.37 o
   0  13  13      129.63      146.04    102.62 o
   1  13  13      972.63      897.95     76.70 o
   2  13  13        1.81      -61.13     65.63 o
   3  13  13     1826.99     1813.63    108.75 o
   4  13  13      471.43      447.08    100.63 o
   5  13  13      167.95       45.44     99.94 o
   6  13  13       18.61      -87.96     87.96 o
   7  13  13      269.88      200.35    107.75 o
   8  13  13       65.57     -137.41    157.91 o
   1  14  13     8659.33     8756.21    193.16 o
   2  14  13      770.76      844.80     80.93 o
   3  14  13    18984.05    18540.71    368.36 o
   4  14  13      337.55      323.43     88.26 o
   5  14  13     4532.01     4334.74    183.78 o
   6  14  13     1049.37      927.99    111.52 o
   7  14  13     5390.67     5134.65    270.67 o
   8  14  13      579.27      916.70    268.47 o
   0  15  13     2328.51     2110.26    175.62 o
   1  15  13    12743.19    12557.43    248.43 o
   2  15  13      517.06      440.86     80.46 o
   3  15  13    11205.06    10991.92    276.67 o
   4  15  13     1351.98     1254.44    108.54 o
   5  15  13    14342.07    13414.10    340.42 o
   6  15  13       14.19      -32.79     97.67 o
   7  15  13     2312.73     2566.12    179.06 o
   1  16  13     6550.73     6191.11    172.30 o
   2  16  13     1320.63     1145.10     99.21 o
   3  16  13    11438.50    11216.08    260.76 o
   4  16  13      683.59      843.17    102.22 o
   5  16  13     3049.91     3505.14    172.95 o
   6  16  13      405.77      166.78    102.03 o
   7  16  13     3720.13     3529.92    222.97 o
   0  17  13       32.80       21.28    153.71 o
   1  17  13      868.42      832.06     95.65 o
   2  17  13      303.46      248.65     81.36 o
   3  17  13     2850.50     3231.50    138.03 o
   4  17  13       87.51       31.38     88.79 o
   5  17  13      580.23      875.61    123.76 o
   6  17  13      479.76      509.08    142.30 o
   7  17  13       18.38      -52.16    280.99 o
   1  18  13      152.89      283.49     84.36 o
   2  18  13       40.34        3.95     77.38 o
   3  18  13      771.60      841.34     96.99 o
   4  18  13      247.00      370.27     96.55 o
   5  18  13     1235.02     1403.87    139.08 o
   6  18  13       53.82      -87.23    115.99 o
   0  19  13     1282.87     1220.58    143.22 o
   1  19  13     7475.71     7666.48    221.71 o
   2  19  13      712.49      835.13     92.39 o
   3  19  13     5123.46     5035.52    284.61 o
   4  19  13      493.38      478.45    101.65 o
   5  19  13     9881.38    10274.19    361.60 o
   6  19  13      121.66       27.89    192.17 o
   1  20  13     6778.72     7056.45    213.82 o
   2  20  13     1236.35     1402.81    104.89 o
   3  20  13     9889.77    10456.45    255.07 o
   4  20  13      162.70      328.86     98.14 o
   5  20  13     4198.16     4095.26    193.50 o
   0  21  13      955.69     1329.52    149.87 o
   1  21  13     3853.99     4178.90    214.03 o
   2  21  13      486.41      474.89     91.14 o
   3  21  13     4358.46     4709.34    169.46 o
   4  21  13      377.79      323.70    101.76 o
   5  21  13     6941.97     7879.58    571.02 o
   1  22  13      232.69      441.33     98.09 o
   2  22  13       56.90      106.67    103.80 o
   3  22  13     1469.77     1753.78    129.05 o
   4  22  13      702.83      797.52    200.07 o
   0  23  13      142.73      184.31    146.76 o
   1  23  13      884.34      990.56    123.16 o
   2  23  13      106.66      183.68    100.55 o
   3  23  13      635.85      771.33    271.95 o
   1  24  13     3666.51     4019.43    281.69 o
   2  24  13      542.30      829.76    277.51 o
   0   0  14    50684.89    50462.94   1094.33 o
   1   0  14     1354.81     1422.20     96.01 o
   2   0  14       83.93       65.66     76.16 o
   3   0  14      336.93      308.86     89.33 o
   4   0  14    27750.85    27984.25    670.69 o
   5   0  14      574.51      487.02    128.23 o
   6   0  14      825.28      798.52    359.93 o
   7   0  14      987.95     1015.30    188.50 o
   8   0  14    11183.12    11701.24    565.46 o
   9   0  14     1911.47     1333.32    299.07 o
   1   1  14      794.17      759.74     56.34 o
   2   1  14    20406.38    20282.01    305.46 o
   3   1  14     1917.25     1930.49     92.80 o
   4   1  14      365.95      504.57     77.18 o
   5   1  14     2880.72     3120.55    144.60 o
   6   1  14    15290.87    15280.97    370.81 o
   7   1  14      371.85      348.31    123.78 o
   8   1  14     1164.92     1262.42    144.15 o
   9   1  14      510.46       82.77    267.08 o
   0   2  14     8759.91     9035.42    265.48 o
   1   2  14      794.83      834.47     57.20 o
   2   2  14       24.34      -36.62     53.55 o
   3   2  14      797.67      755.57     75.12 o
   4   2  14     2827.83     2849.02    117.98 o
   5   2  14       21.21       49.81     78.56 o
   6   2  14      470.45      474.03    104.73 o
   7   2  14       24.45     -107.49    109.43 o
   8   2  14     1022.21     1069.56    163.49 o
   1   3  14       13.32      -49.27     49.27 o
   2   3  14     4996.41     4882.27    130.74 o
   3   3  14     3501.78     3438.00    167.33 o
   4   3  14     1106.09     1048.97     88.64 o
   5   3  14      181.78      185.08     84.32 o
   6   3  14     1877.60     1977.85    167.09 o
   7   3  14       23.25     -113.22    113.22 o
   8   3  14      413.11      667.98    157.78 o
   0   4  14    29345.14    28096.66    558.82 o
   1   4  14     3055.67     2840.52     91.69 o
   2   4  14      415.59      386.10     71.30 o
   3   4  14       35.33      -37.67     65.99 o
   4   4  14    12826.24    12987.37    268.37 o
   5   4  14      356.53      294.56     83.66 o
   6   4  14      450.05      666.72    157.71 o
   7   4  14      336.45      254.26    118.69 o
   8   4  14    10455.03    10930.49    370.61 o
   1   5  14      187.75      236.54     58.53 o
   2   5  14    42833.66    41251.32    599.78 o
   3   5  14     2644.64     2648.57    104.85 o
   4   5  14      275.37      326.56     75.03 o
   5   5  14      247.93      162.88     92.86 o
   6   5  14    13127.90    12983.49    303.56 o
   7   5  14     1356.86     1552.86    188.43 o
   8   5  14     1933.47     2160.89    196.91 o
   0   6  14    25302.74    24612.90    500.18 o
   1   6  14     7222.07     7087.17    145.14 o
   2   6  14      387.25      411.97     68.11 o
   3   6  14      105.62      136.45     69.19 o
   4   6  14    13124.00    12948.75    246.48 o
   5   6  14      319.41      338.70     96.59 o
   6   6  14     1098.62     1323.30    119.57 o
   7   6  14      482.71      426.39    120.18 o
   8   6  14    11258.42    11798.47    382.76 o
   1   7  14      456.85      371.96     59.56 o
   2   7  14     5453.69     5496.45    130.73 o
   3   7  14     2075.46     2027.61     96.85 o
   4   7  14      463.86      267.89     86.79 o
   5   7  14       63.13      -19.89    100.05 o
   6   7  14     1496.97     1694.49    153.20 o
   7   7  14       82.12       99.24    132.20 o
   8   7  14      218.52      346.18    190.28 o
   0   8  14     6616.51     6405.29    227.01 o
   1   8  14      900.21      849.36     93.99 o
   2   8  14       12.12       55.56     70.87 o
   3   8  14      922.89     1000.12     91.47 o
   4   8  14     2559.25     2437.96    123.68 o
   5   8  14       91.03      -33.42     87.95 o
   6   8  14      745.80      937.17    123.52 o
   7   8  14       26.55     -106.36    130.60 o
   1   9  14       57.43      -25.09     64.90 o
   2   9  14    17964.57    17340.72    318.96 o
   3   9  14      931.20      767.33     86.73 o
   4   9  14       42.56       27.21     81.63 o
   5   9  14     1418.04     1327.15    127.20 o
   6   9  14    10791.14    11099.66    311.17 o
   7   9  14      347.68      239.82    142.77 o
   0  10  14    37674.57    36322.67    819.83 o
   1  10  14     1661.14     1423.84     89.87 o
   2  10  14      290.74      335.25     76.34 o
   3  10  14       41.54      -30.34     78.45 o
   4  10  14    20888.35    19425.53    390.01 o
   5  10  14      646.19      801.76    125.45 o
   6  10  14      805.78      802.98    158.06 o
   7  10  14      677.08      750.88    153.20 o
   1  11  14     1846.04     1681.82     94.00 o
   2  11  14    15249.23    14641.96    307.96 o
   3  11  14     1601.71     1623.65    108.42 o
   4  11  14      592.63      570.66     98.20 o
   5  11  14     2021.64     1980.42    129.13 o
   6  11  14    12792.14    12754.99    339.51 o
   7  11  14      370.77      230.72    122.09 o
   8  11  14      997.72     1242.90    292.82 o
   0  12  14     6415.95     6779.20    242.27 o
   1  12  14      123.69        6.98     74.36 o
   2  12  14        3.88      -33.77     74.01 o
   3  12  14        6.34      -79.40     79.40 o
   4  12  14     2343.93     2424.85    168.08 o
   5  12  14       33.13      -29.37     94.13 o
   6  12  14       81.16      191.95    115.42 o
   7  12  14        2.76       90.32    126.78 o
   1  13  14        4.60      147.25     84.53 o
   2  13  14     3594.52     3475.50    136.72 o
   3  13  14     1666.34     1735.51    113.63 o
   4  13  14      518.07      538.70     97.79 o
   5  13  14        3.35        8.63     93.92 o
   6  13  14     1215.31     1481.30    145.05 o
   7  13  14       33.60     -216.31    216.31 o
   0  14  14    17335.82    16571.44    527.21 o
   1  14  14      675.33      551.68     94.29 o
   2  14  14      119.37       90.41     81.68 o
   3  14  14      109.30       78.29     86.68 o
   4  14  14     8667.55     8118.94    302.19 o
   5  14  14      234.83      265.96    101.79 o
   6  14  14      176.54      159.84    118.00 o
   7  14  14      182.27       91.11    228.13 o
   1  15  14      264.78      243.95     92.37 o
   2  15  14    23896.69    23413.62    445.34 o
   3  15  14     2378.84     2250.43    126.93 o
   4  15  14      487.91      545.50    102.10 o
   5  15  14      420.19      519.62    147.12 o
   6  15  14     9373.25     8683.47    277.11 o
   0  16  14    16531.23    17032.32    545.29 o
   1  16  14     3743.89     3535.77    156.32 o
   2  16  14      208.71      179.78     86.29 o
   3  16  14       41.05       19.94     87.38 o
   4  16  14     8550.92     8544.50    235.01 o
   5  16  14      300.10      309.33    103.80 o
   6  16  14      650.27      632.90    156.75 o
   1  17  14      848.29      839.78    105.01 o
   2  17  14     3066.96     3159.61    138.03 o
   3  17  14      465.99      568.57     99.25 o
   4  17  14       51.61       96.80     98.40 o
   5  17  14        3.96       43.72     99.56 o
   0  18  14     4141.44     4340.56    253.17 o
   1  18  14       23.65      -47.24     88.69 o
   2  18  14       67.39      147.45     88.73 o
   3  18  14       86.91       87.66     91.56 o
   4  18  14     1393.72     1470.30    124.48 o
   5  18  14      105.99      134.69    118.87 o
   1  19  14       30.90      -64.50    111.49 o
   2  19  14     8641.33     8840.57    229.45 o
   3  19  14      401.75      507.64    100.28 o
   4  19  14       22.95      171.54    101.61 o
   5  19  14      562.18      742.97    205.49 o
   0  20  14    17033.02    17172.94    560.63 o
   1  20  14     1591.39     1530.59    133.52 o
   2  20  14      317.89      415.61    121.68 o
   3  20  14      354.19      439.03    101.21 o
   4  20  14    10846.56    12083.84    761.25 o
   1  21  14      523.22      462.92    105.94 o
   2  21  14     8463.45     8897.21    263.25 o
   3  21  14      463.76      497.97    178.04 o
   4  21  14      232.53      532.82    205.28 o
   0  22  14     2191.07     2428.76    478.17 o
   1  22  14       32.09      345.54    213.53 o
   2  22  14        6.04      201.01    297.68 o
   3  22  14       37.74      -50.77    268.47 o
   1   0  15    24584.93    25257.50    471.11 o
   2   0  15     2667.04     2693.23    129.26 o
   3   0  15    10802.24    10552.36    331.51 o
   4   0  15      618.11      693.78    161.22 o
   5   0  15     5949.92     5929.75    311.74 o
   6   0  15     1245.21     1289.79    204.80 o
   7   0  15     9309.43     8977.38    407.33 o
   8   0  15     1657.92     1651.87    308.81 o
   0   1  15     2277.62     2023.23    110.81 o
   1   1  15    18483.38    18488.21    259.60 o
   2   1  15        2.32      -61.40     61.40 o
   3   1  15     2249.55     2108.63    122.71 o
   4   1  15     1414.37     1385.60    112.28 o
   5   1  15     7249.04     7359.12    244.81 o
   6   1  15      225.00      279.40    124.63 o
   7   1  15     2117.46     2149.01    162.60 o
   8   1  15      279.53      335.26    159.13 o
   1   2  15     2842.57     3006.95    101.45 o
   2   2  15       14.58      -31.45     66.04 o
   3   2  15      290.12      244.31     82.21 o
   4   2  15        2.91      -34.83     85.67 o
   5   2  15       69.65      106.59    100.41 o
   6   2  15      377.83      393.79    126.23 o
   7   2  15      796.00      785.18    175.98 o
   8   2  15       35.69     -167.45    183.64 o
   0   3  15      292.80      254.77     88.47 o
   1   3  15      398.94      512.14     71.43 o
   2   3  15      704.14      783.96     76.74 o
   3   3  15      372.12      238.52     76.75 o
   4   3  15       13.36       54.69     81.07 o
   5   3  15     1245.52     1500.60    140.62 o
   6   3  15      171.38      336.16    124.29 o
   7   3  15      674.33      850.71    311.83 o
   8   3  15       47.85      358.19    278.21 o
   1   4  15    11130.17    10863.33    208.56 o
   2   4  15     2531.46     2490.33    102.58 o
   3   4  15     7141.61     7181.99    172.38 o
   4   4  15       39.84       28.50     80.81 o
   5   4  15     2754.99     2915.62    219.58 o
   6   4  15      519.34      626.98    132.53 o
   7   4  15    11806.36    12837.25    408.88 o
   8   4  15      459.76      284.47    290.03 o
   0   5  15     1937.73     1973.55    123.57 o
   1   5  15    19657.75    19196.52    294.64 o
   2   5  15      458.66      456.80     73.82 o
   3   5  15     9419.75     9360.57    214.00 o
   4   5  15     2573.43     2681.05    130.56 o
   5   5  15     7655.10     7478.30    223.73 o
   6   5  15      704.86      908.06    137.72 o
   7   5  15     4868.99     4968.74    253.25 o
   8   5  15      789.47      571.72    293.51 o
   1   6  15     6847.25     6844.43    148.98 o
   2   6  15     2244.96     1988.66     96.27 o
   3   6  15     7764.76     7741.32    191.15 o
   4   6  15       99.58      170.56     87.11 o
   5   6  15     2050.83     2063.35    122.09 o
   6   6  15      415.19      338.02    118.06 o
   7   6  15    12602.72    12341.82    397.93 o
   0   7  15      211.75      127.22    104.21 o
   1   7  15      824.29      966.01     79.64 o
   2   7  15      203.21      153.05     74.89 o
   3   7  15      590.02      533.25     95.87 o
   4   7  15       64.46      174.12     88.38 o
   5   7  15      700.10      740.45    114.20 o
   6   7  15        3.97     -111.78    111.78 o
   7   7  15     1089.26     1063.84    172.86 o
   1   8  15     1852.88     2023.18    104.35 o
   2   8  15       18.79       75.94     88.41 o
   3   8  15      400.90      309.00     91.59 o
   4   8  15       30.12      -59.02     90.89 o
   5   8  15       47.32       30.34     98.42 o
   6   8  15      227.25      230.85    106.22 o
   7   8  15      647.23      984.57    242.39 o
   0   9  15     1555.89     1395.04    136.81 o
   1   9  15    15448.79    15632.88    297.30 o
   2   9  15       68.28       72.88     91.29 o
   3   9  15     3835.21     3790.07    147.70 o
   4   9  15     1516.95     1479.71    120.74 o
   5   9  15     5825.60     5780.83    200.59 o
   6   9  15      968.55      965.80    120.47 o
   7   9  15     2061.82     2577.21    446.87 o
   1  10  15    16738.63    16630.71    339.96 o
   2  10  15     2063.56     1780.09    125.99 o
   3  10  15     9222.00     9102.95    235.64 o
   4  10  15      173.67      179.06     98.24 o
   5  10  15     3906.25     3668.15    163.43 o
   6  10  15      929.60      982.08    128.67 o
   7  10  15     8423.40     8412.57    396.07 o
   0  11  15     1907.23     1782.33    239.26 o
   1  11  15    13379.50    12861.30    323.73 o
   2  11  15       10.14       11.01     91.76 o
   3  11  15     1287.35     1353.52    124.08 o
   4  11  15      782.80      778.25    109.39 o
   5  11  15     5460.35     5700.22    201.53 o
   6  11  15       15.49       29.36    104.64 o
   7  11  15     1566.60     1553.80    299.07 o
   1  12  15     3263.94     3188.17    150.01 o
   2  12  15       16.87      171.85     94.90 o
   3  12  15      173.93       98.67     89.22 o
   4  12  15      218.59      215.00     97.52 o
   5  12  15      343.65      418.22    109.53 o
   6  12  15      389.11      539.44    116.97 o
   0  13  15      273.10      184.44    133.55 o
   1  13  15      296.90      351.81     98.63 o
   2  13  15      271.06      240.85     99.22 o
   3  13  15      694.63      584.91    102.56 o
   4  13  15       13.98      -11.90     96.80 o
   5  13  15      717.04      907.53    118.12 o
   6  13  15       53.83      -97.79    154.69 o
   1  14  15     9005.35     8754.68    251.53 o
   2  14  15     1804.80     1697.37    129.06 o
   3  14  15     4877.85     5038.49    232.78 o
   4  14  15      271.08      227.45    102.19 o
   5  14  15     2216.67     2134.43    146.91 o
   0  15  15      961.21      966.65    159.03 o
   1  15  15    10755.45    10728.03    287.86 o
   2  15  15       21.14       97.62    100.03 o
   3  15  15     4571.03     4287.08    167.59 o
   4  15  15     1721.06     1905.78    134.18 o
   5  15  15     6500.72     6335.81    214.68 o
   1  16  15     3778.75     3828.30    169.94 o
   2  16  15     1087.79     1018.43    121.93 o
   3  16  15     5243.82     5081.97    184.95 o
   4  16  15       43.65       69.00    101.31 o
   0  17  15      278.25       71.41    140.47 o
   1  17  15      975.25     1245.25    160.02 o
   2  17  15        8.87       15.75    155.50 o
   3  17  15      534.98      646.21    107.98 o
   4  17  15       56.04       49.72    115.45 o
   1  18  15     1303.86     1370.21    132.52 o
   2  18  15       10.80       -4.55    106.61 o
   3  18  15      295.00      211.52    102.88 o
   4  18  15       25.33      135.63    265.69 o
   0  19  15     1126.68     1314.39    175.59 o
   1  19  15     7316.90     7462.44    239.97 o
   2  19  15      114.66      198.00    106.23 o
   3  19  15     2372.64     3433.23    282.99 o
   1  20  15     6669.40     7997.77    414.40 o
   2  20  15      943.82     1240.12    228.27 o
   0  21  15      606.17     1025.20    338.72 o
   1  21  15     6173.18     7171.44    885.75 o
   2  21  15        1.58      401.32    282.38 o
   0   0  16    38272.14    37219.27   1088.14 o
   1   0  16      324.58      244.88    102.41 o
   2   0  16       14.32      181.55    113.65 o
   3   0  16      999.40     1102.94    177.23 o
   4   0  16    16176.95    15828.69    987.29 o
   5   0  16     2099.61     2146.57    220.24 o
   6   0  16      666.05      851.83    196.75 o
   7   0  16       67.55       66.16    194.56 o
   1   1  16     2015.42     1996.05     95.55 o
   2   1  16     9906.22    10072.60    199.02 o
   3   1  16      593.93      589.94    102.15 o
   4   1  16      722.67      852.12    148.15 o
   5   1  16       13.60      138.83    120.34 o
   6   1  16    11330.28    11492.00    346.55 o
   7   1  16      789.92     1293.57    226.62 o
   0   2  16      833.59      964.45    182.03 o
   1   2  16      690.80      662.71     81.04 o
   2   2  16      141.33      172.84     81.78 o
   3   2  16      131.06       38.24     81.28 o
   4   2  16     2411.55     2580.31    162.63 o
   5   2  16      732.18      844.62    156.56 o
   6   2  16      200.34      282.32    221.63 o
   7   2  16       50.93      -47.63    306.73 o
   1   3  16     1063.37     1201.04    100.23 o
   2   3  16     2477.67     2649.60    118.63 o
   3   3  16      260.69      138.55     82.84 o
   4   3  16       37.41       91.79    101.82 o
   5   3  16        2.36      -16.17    108.76 o
   6   3  16      554.85      789.15    168.00 o
   7   3  16      570.74      572.44    211.70 o
   0   4  16    16687.60    16577.56    381.28 o
   1   4  16       50.01       49.60     70.93 o
   2   4  16       96.37      193.66     80.21 o
   3   4  16     1765.45     1704.26    139.80 o
   4   4  16    10437.88    10064.70    317.71 o
   5   4  16     1311.83     1415.56    134.23 o
   6   4  16      484.38      392.78    152.99 o
   7   4  16        3.59     -214.92    261.52 o
   1   5  16     1732.51     1764.19     96.85 o
   2   5  16    26345.51    26276.06    449.51 o
   3   5  16      316.67      246.94     88.20 o
   4   5  16      284.03      388.40     97.04 o
   5   5  16       17.96       10.77    105.72 o
   6   5  16    11733.86    12020.40    543.21 o
   0   6  16    13295.54    12866.19    319.80 o
   1   6  16      144.77      119.56     76.80 o
   2   6  16      433.41      532.32    102.98 o
   3   6  16     2579.20     2557.09    136.62 o
   4   6  16     8002.03     8124.21    234.45 o
   5   6  16     1773.03     1764.54    137.39 o
   6   6  16      702.40      785.85    140.05 o
   1   7  16      625.22      574.21    103.72 o
   2   7  16     3727.77     3753.71    211.73 o
   3   7  16       62.65      155.74    117.36 o
   4   7  16       11.21      161.12     99.38 o
   5   7  16       20.33       -0.11    103.22 o
   6   7  16      539.29      485.39    135.77 o
   7   7  16      370.08      200.31    263.60 o
   0   8  16      558.33      302.77    153.36 o
   1   8  16     1086.94     1133.76    118.36 o
   2   8  16      248.02      402.94    119.66 o
   3   8  16       92.42      -33.14    105.16 o
   4   8  16     1801.95     1839.51    131.61 o
   5   8  16      452.21      434.26    116.82 o
   6   8  16      191.82       54.93    145.54 o
   1   9  16     1128.36     1042.55    117.33 o
   2   9  16    11240.50    11019.55    299.68 o
   3   9  16      105.04       75.35     97.51 o
   4   9  16      252.21      276.53    103.82 o
   5   9  16       27.55     -101.65    101.65 o
   6   9  16     8636.93     9162.52    410.65 o
   0  10  16    24211.01    23361.95    713.48 o
   1  10  16      467.59      622.82    157.11 o
   2  10  16        9.28      223.32    101.39 o
   3  10  16      972.37      831.41    109.78 o
   4  10  16    12533.08    11876.20    306.60 o
   5  10  16     1901.35     1861.97    147.65 o
   6  10  16      851.39     1072.00    203.59 o
   1  11  16     1503.01     1241.15    121.02 o
   2  11  16     6826.35     7048.28    232.59 o
   3  11  16     1069.04     1151.06    115.77 o
   4  11  16      712.83      736.95    113.25 o
   5  11  16       18.47       33.64    110.53 o
   6  11  16     8871.25     8650.21    565.46 o
   0  12  16     2395.01     2291.85    270.21 o
   1  12  16       65.77      -11.87    112.84 o
   2  12  16       52.41       78.43    106.15 o
   3  12  16       31.00        1.13     95.62 o
   4  12  16     2022.35     1943.39    135.45 o
   5  12  16      435.98      587.94    178.99 o
   1  13  16      430.65      419.21    142.25 o
   2  13  16     2207.83     2251.19    156.25 o
   3  13  16      180.00      217.67    101.68 o
   4  13  16        7.90      -19.06    102.99 o
   5  13  16        1.20       -2.78    216.31 o
   0  14  16    12656.14    12987.75    471.83 o
   1  14  16       49.51      121.69    104.65 o
   2  14  16       31.17      147.64    110.19 o
   3  14  16      580.54      762.48    114.52 o
   4  14  16     7529.36     7164.53    415.92 o
   1  15  16     1478.71     1555.13    133.22 o
   2  15  16    13254.57    13157.96    343.85 o
   3  15  16      485.27      347.41    108.76 o
   0  16  16     8827.68     8967.10    870.79 o
   1  16  16      163.23      252.39    111.68 o
   2  16  16      184.02      130.67    115.46 o
   3  16  16     1452.38     1538.50    297.68 o
   1  17  16      118.53      196.63    108.22 o
   2  17  16     2901.40     3508.91    397.84 o
   0  18  16      894.68      812.37    303.94 o
   1   0  17     8017.31     8015.04    350.58 o
   2   0  17     2270.88     2287.54    208.27 o
   3   0  17    10768.38    10887.76    778.29 o
   4   0  17      117.20      -66.28    162.16 o
   5   0  17     6728.01     6970.59    368.87 o
   0   1  17     1275.37     1475.42    181.92 o
   1   1  17     3530.00     3490.82    196.66 o
   2   1  17      169.14      142.10    101.15 o
   3   1  17     4478.24     4696.37    279.89 o
   4   1  17     1258.22     1170.76    143.10 o
   5   1  17     9239.21     9511.25    359.06 o
   6   1  17      548.16      199.61    277.51 o
   1   2  17      535.37      735.51     93.18 o
   2   2  17       46.80       75.79     96.46 o
   3   2  17     1143.30     1411.51    139.78 o
   4   2  17      345.93      368.95    128.94 o
   5   2  17      431.73      893.43    171.90 o
   6   2  17       21.92      149.40    199.65 o
   0   3  17       48.77       73.13    114.37 o
   1   3  17      742.54      768.17     98.11 o
   2   3  17       60.91       68.98     86.00 o
   3   3  17      197.91      208.80    104.29 o
   4   3  17       38.76       44.40    122.02 o
   5   3  17     1464.48     1456.69    160.52 o
   6   3  17       26.08     -102.55    188.95 o
   1   4  17     3115.88     3187.12    130.71 o
   2   4  17     1714.39     1787.58    115.26 o
   3   4  17     8808.00     9055.12    294.73 o
   4   4  17      800.00      650.44    122.53 o
   5   4  17     2788.39     2938.19    189.27 o
   6   4  17      557.30      746.99    317.16 o
   0   5  17     3382.93     3792.23    198.65 o
   1   5  17     7465.38     7146.63    193.77 o
   2   5  17      143.72      188.35     90.13 o
   3   5  17     9159.92     9362.49    261.58 o
   4   5  17     1186.38     1146.23    126.73 o
   5   5  17     8383.91     8478.85    383.22 o
   1   6  17     2578.34     2660.49    155.39 o
   2   6  17     1124.97     1228.98    134.40 o
   3   6  17     8830.56     8429.60    237.40 o
   4   6  17      670.28      600.20    134.34 o
   5   6  17     1499.68     1610.26    231.07 o
   0   7  17       11.84      124.94    146.79 o
   1   7  17      619.17      627.47    114.05 o
   2   7  17       43.57      -64.46    107.13 o
   3   7  17      767.11      690.56    128.54 o
   4   7  17      143.69      167.31    120.10 o
   5   7  17      848.90      609.70    190.63 o
   1   8  17      445.58      414.29    113.37 o
   2   8  17       12.31       49.68    106.28 o
   3   8  17     1003.23      916.55    132.77 o
   4   8  17      376.21      391.85    135.95 o
   5   8  17      268.79      190.31    182.33 o
   0   9  17     1763.31     1800.63    346.37 o
   1   9  17     3425.47     3510.71    173.50 o
   2   9  17       18.49       23.39    110.77 o
   3   9  17     5326.15     4950.29    209.44 o
   4   9  17     1216.10     1132.26    142.42 o
   5   9  17     5714.56     6069.26    614.15 o
   1  10  17     5634.22     5402.12    235.51 o
   2  10  17     1550.26     1462.39    142.50 o
   3  10  17     9083.00     9326.37    289.27 o
   4  10  17       87.71      -47.33    299.42 o
   0  11  17      643.88      740.67    205.18 o
   1  11  17     2766.94     2725.70    162.76 o
   2  11  17      251.96      278.26    116.97 o
   3  11  17     2729.06     2695.41    167.45 o
   4  11  17      894.35      984.00    242.74 o
   1  12  17      815.31      912.35    127.85 o
   2  12  17      187.91      -10.33    118.66 o
   3  12  17      589.08      455.44    175.33 o
   0  13  17       19.67       20.32    157.99 o
   1  13  17      746.49      976.26    131.91 o
   2  13  17       25.76      -92.14    147.03 o
   1  14  17     2515.11     2770.90    282.03 o
   0   0  18    12994.37    13134.95    685.79 o
   1   0  18     1789.85     1945.32    214.92 o
   2   0  18      120.74      228.73    163.59 o
   3   0  18      210.43      287.47    169.37 o
   4   0  18    16636.58    16972.62    777.25 o
   1   1  18       76.13      120.15    113.47 o
   2   1  18     8582.41     8886.90    276.38 o
   3   1  18     1168.13     1333.42    151.52 o
   4   1  18      570.33      819.77    173.04 o
   0   2  18     1356.24     1324.80    194.53 o
   1   2  18      461.22      481.50    122.62 o
   2   2  18        2.45       99.46    115.88 o
   3   2  18        9.79       49.63    121.61 o
   4   2  18      656.39     1243.22    420.44 o
   1   3  18      268.79      505.98    121.26 o
   2   3  18      354.75      365.45    139.84 o
   3   3  18      346.00      502.46    157.11 o
   4   3  18       16.42       71.18    171.09 o
   0   4  18     5433.72     5422.83    248.12 o
   1   4  18      968.86      915.09    106.38 o
   2   4  18       43.56      104.02    106.61 o
   3   4  18       65.48      198.24    162.73 o
   4   4  18     9666.39     8842.18    564.76 o
   1   5  18      525.21      369.70    121.01 o
   2   5  18    14684.95    14854.35    342.29 o
   3   5  18     1490.59     1337.71    214.21 o
   4   5  18       61.46      430.53    251.78 o
   0   6  18     2712.33     2603.35    233.12 o
   1   6  18      904.19      836.38    128.18 o
   2   6  18       55.81      159.16    120.62 o
   3   6  18       41.37     -142.30    167.53 o
   4   6  18     8853.28     9004.93    608.58 o
   1   7  18      307.06      281.04    122.78 o
   2   7  18      874.23     1071.59    137.29 o
   3   7  18      212.62      -13.69    172.47 o
   4   7  18        5.48       88.33    271.95 o
   0   8  18      900.72     1279.28    261.52 o
   1   8  18      257.69      205.65    120.37 o
   2   8  18        2.97      -32.33    167.31 o
   3   8  18        2.35     -101.79    173.53 o
   1   9  18       61.53      145.51    187.10 o
   2   9  18     9210.61     8646.05    398.20 o
   3   9  18      814.78      927.13    274.04 o
   0  10  18     9167.30     9852.08    597.45 o
   1  10  18     1501.05     1469.67    201.95 o
   2  10  18      152.53      -16.69    226.04 o
   1   0  19     5975.76     5246.33    443.74 o
   0   1  19     1162.80     1162.91    290.73 o
   1   1  19     3488.23     3571.88    270.71 o
   1   2  19      273.40      158.72    174.09 o
   0   3  19       10.60      146.06    243.43 o
   1   3  19     1245.31     1221.87    229.52 o
   2   3  19        0.51      175.27    257.34 o
   1   4  19     3555.94     4045.85    387.41 o
   1   6  19     2931.67     2810.62    262.32 o
 
